# Supplementary material for: (E)-N′-(2-Hy­droxy-3,5-diiodo­benzyl­idene)-3-methyl­benzohydrazide
Source: Acta Crystallogr Sect E Struct Rep Online. 2012 Feb 4;68(Pt 3):o603. doi: 10.1107/S160053681200387X (PMC3297326; doi:10.1107/S160053681200387X)
Supplement: Supplementary file 2 [file e-68-0o603-Isup2.hkl]

# 
# h,k,l, Fc-squared, Fo-squared, sigma(Fo-squared) and status flag 
# 
data_I
_shelx_title ' A in P2(1)/c' 
_shelx_refln_list_code          4 
_shelx_F_calc_maximum      369.84 
_exptl_crystal_F_000       952.00 
_reflns_d_resolution_high  0.7969 
 
loop_ 
 _symmetry_equiv_pos_as_xyz 
 'x, y, z' 
 '-x, y+1/2, -z+1/2' 
 '-x, -y, -z' 
 'x, -y-1/2, z-1/2' 
 
_cell_length_a    14.7775 
_cell_length_b    11.7641 
_cell_length_c     9.8480 
_cell_angle_alpha  90.000 
_cell_angle_beta  102.191 
_cell_angle_gamma  90.000 
 
_shelx_F_squared_multiplier     1.000 
 
loop_ 
 _refln_index_h 
 _refln_index_k 
 _refln_index_l 
 _refln_F_squared_calc 
 _refln_F_squared_meas 
 _refln_F_squared_sigma 
 _refln_observed_status 
   2   0   0    14475.37    15240.91    192.89 o 
   3   0   0    59022.31    56340.54    657.58 o 
   4   0   0     2632.43     2488.58     56.05 o 
   5   0   0      109.89       63.13     22.65 o 
   6   0   0     1768.23     2493.31     65.33 o 
   7   0   0     9271.73    10231.80    161.56 o 
   8   0   0    23314.35    25734.96    500.62 o 
   9   0   0      497.05      576.15     56.88 o 
  10   0   0    12128.06    12716.93    207.11 o 
  11   0   0    11914.41    11806.21    201.90 o 
  12   0   0     1237.11     1670.33     78.63 o 
  13   0   0     3729.38     4193.93    293.72 o 
  14   0   0        9.56      -38.85    141.04 o 
  15   0   0      870.84     1092.71    161.58 o 
  16   0   0       16.92     -112.28    105.44 o 
   1   1   0     2626.17     2851.33     44.47 o 
   2   1   0     8124.49     8160.67    166.31 o 
   3   1   0     2093.10     2127.33     67.87 o 
   4   1   0     6740.11     6821.07     73.79 o 
   5   1   0      486.49      586.32     28.88 o 
   6   1   0     1179.71     1196.52     32.97 o 
   7   1   0     1712.92     1970.49     46.55 o 
   8   1   0     1186.44     1173.56     44.30 o 
   9   1   0     2829.89     3063.40     59.79 o 
  10   1   0     2457.16     2335.87     68.48 o 
  11   1   0     2313.63     2584.00     61.73 o 
  12   1   0      751.53      916.00     53.49 o 
  13   1   0       65.26       89.88     44.71 o 
  14   1   0      508.73      615.98     83.32 o 
  15   1   0       11.89      -67.20     66.78 o 
  16   1   0       47.34      -58.88    117.76 o 
  17   1   0       40.81     -109.54    119.13 o 
   0   2   0    18581.08    19871.76    239.08 o 
   1   2   0     8271.17    10030.36     90.69 o 
   2   2   0     1494.64     1487.65     27.33 o 
   3   2   0    34819.57    36181.90    333.11 o 
   4   2   0     6569.12     7319.33     98.46 o 
   5   2   0        6.79       15.80     11.71 o 
   6   2   0     1475.72     1250.10     32.37 o 
   7   2   0      996.69      890.31     31.54 o 
   8   2   0     7099.85     7250.10     99.93 o 
   9   2   0      312.34      322.66     28.39 o 
  10   2   0     3990.78     3994.91     71.23 o 
  11   2   0     3961.90     3642.88     79.39 o 
  12   2   0       31.47      111.62     42.54 o 
  13   2   0      401.96      595.07     63.44 o 
  14   2   0      420.07      391.71     63.83 o 
  15   2   0        0.19      -55.46    154.05 o 
  16   2   0       20.39       68.78     81.47 o 
  17   2   0        6.91     -125.98    120.50 o 
   1   3   0   136781.64   132623.22   1355.49 o 
   2   3   0    26174.05    26991.46    252.29 o 
   3   3   0    12620.90    12970.66    133.47 o 
   4   3   0     9271.62     8808.48     99.58 o 
   5   3   0      957.85     1196.86     36.98 o 
   6   3   0     3095.71     3838.57     70.15 o 
   7   3   0     5701.58     6147.91     78.70 o 
   8   3   0       72.05      148.25     20.97 o 
   9   3   0    11785.87    12684.63    141.47 o 
  10   3   0     2542.10     2400.07     62.12 o 
  11   3   0     3439.19     3633.83    128.27 o 
  12   3   0     4207.32     4175.42    105.33 o 
  13   3   0      241.17      374.62     63.53 o 
  14   3   0     2045.72     2132.54     98.84 o 
  15   3   0        5.45       45.24     56.05 o 
  16   3   0      329.55      340.99     84.45 o 
  17   3   0       44.95       25.45    102.70 o 
   0   4   0     3388.47     3607.31     66.08 o 
   1   4   0      965.28      829.39     28.01 o 
   2   4   0      102.81      165.67     13.78 o 
   3   4   0     3644.37     3988.72     51.06 o 
   4   4   0    11794.17    12706.41    156.90 o 
   5   4   0    12426.37    13460.03    146.74 o 
   6   4   0     7120.51     7066.65     92.07 o 
   7   4   0     4740.43     4251.99     78.84 o 
   8   4   0       13.44       43.10     17.55 o 
   9   4   0     1422.10     1362.18     59.07 o 
  10   4   0      254.37      423.69     46.00 o 
  11   4   0      260.07      251.08     46.62 o 
  12   4   0      923.35     1184.43     91.66 o 
  13   4   0      138.30      151.62     57.27 o 
  14   4   0      195.49      255.85     64.65 o 
  15   4   0      597.67      524.40     75.60 o 
  16   4   0        6.91        9.77     73.54 o 
  17   4   0      209.96      230.50    228.67 o 
   1   5   0     5934.17     5948.03     73.24 o 
   2   5   0    15174.10    15691.11    176.36 o 
   3   5   0     2976.04     3194.88     47.68 o 
   4   5   0     3779.22     3540.99     51.18 o 
   5   5   0     7889.06     7614.12    144.48 o 
   6   5   0      736.40      825.47     59.86 o 
   7   5   0      144.59      245.78     27.74 o 
   8   5   0     1549.31     1523.89     83.88 o 
   9   5   0     2644.64     2686.03    111.27 o 
  10   5   0      642.87      511.49     65.66 o 
  11   5   0      388.52      412.68     63.70 o 
  12   5   0      688.25      697.32     77.29 o 
  13   5   0       17.95       27.64     55.43 o 
  14   5   0       36.78       14.91     55.89 o 
  15   5   0      114.51      143.91     63.83 o 
  16   5   0       53.72       70.29     61.77 o 
  17   5   0        0.73      -16.84     76.68 o 
   0   6   0    11230.89    11589.38    170.86 o 
   1   6   0      117.21      215.38     20.26 o 
   2   6   0    17115.22    17404.22    168.11 o 
   3   6   0     1099.15     1086.30     30.65 o 
   4   6   0     6542.55     6733.19     82.37 o 
   5   6   0      304.40      262.09     23.24 o 
   6   6   0     2005.53     2106.60     69.97 o 
   7   6   0      505.56      426.26     53.76 o 
   8   6   0      876.43     1009.45     73.90 o 
   9   6   0       30.28        7.26     49.23 o 
  10   6   0     1193.52     1526.10    110.23 o 
  11   6   0      407.88      532.06     68.00 o 
  12   6   0     1133.09     1294.65    190.27 o 
  13   6   0      804.23      771.12     81.56 o 
  14   6   0       60.38       65.59     59.22 o 
  15   6   0      693.93      509.84     77.67 o 
  16   6   0        0.01        4.55     62.37 o 
   1   7   0       28.15        9.72     17.00 o 
   2   7   0     1175.75     1177.54     34.22 o 
   3   7   0     3241.39     3485.78     70.86 o 
   4   7   0       30.09       63.10     18.38 o 
   5   7   0     5637.67     5786.81    101.94 o 
   6   7   0     3962.71     3836.53     82.76 o 
   7   7   0     1181.98     1262.84     74.51 o 
   8   7   0     2834.66     2641.37     99.97 o 
   9   7   0       61.74       20.89     49.69 o 
  10   7   0       92.15       41.61     55.29 o 
  11   7   0        0.21      -58.80     53.04 o 
  12   7   0       25.09      -37.59     54.65 o 
  13   7   0      878.99      839.29    124.56 o 
  14   7   0      294.90      339.36     73.29 o 
  15   7   0       36.08       64.68     64.58 o 
   0   8   0       72.07       62.23     29.82 o 
   1   8   0        0.48       -0.85     19.17 o 
   2   8   0       58.85       55.38     20.89 o 
   3   8   0     2596.82     2512.32     69.61 o 
   4   8   0     1655.71     1579.23     46.22 o 
   5   8   0        5.43       -5.32     20.53 o 
   6   8   0      609.26      669.75     63.87 o 
   7   8   0       75.69      132.17     51.51 o 
   8   8   0        0.99       21.70     48.14 o 
   9   8   0      216.80      254.68     62.14 o 
  10   8   0       62.72       98.71     56.65 o 
  11   8   0       22.49       -7.45     53.76 o 
  12   8   0      129.61       36.00     60.98 o 
  13   8   0      109.42      125.06     63.22 o 
  14   8   0        0.35       35.25     63.52 o 
  15   8   0       19.41       15.32     81.92 o 
   1   9   0      288.95      321.77     28.77 o 
   2   9   0      775.49      974.88     39.84 o 
   3   9   0     3414.81     3402.87     70.03 o 
   4   9   0        4.30       48.27     24.19 o 
   5   9   0     2911.69     2908.11     98.67 o 
   6   9   0      768.81      572.30     66.47 o 
   7   9   0      101.31      148.69     52.74 o 
   8   9   0      331.51      326.19     63.89 o 
   9   9   0        5.54       -4.58     51.07 o 
  10   9   0        0.50      -31.64     52.58 o 
  11   9   0      162.51      288.70     67.94 o 
  12   9   0       10.52      -25.08     57.25 o 
  13   9   0      205.69      245.56     70.79 o 
  14   9   0      213.58      229.17     74.28 o 
   0  10   0       20.27       33.44     32.94 o 
   1  10   0      291.96      300.95     32.09 o 
   2  10   0      200.31      266.93     32.89 o 
   3  10   0       10.53       -3.11     24.67 o 
   4  10   0      282.20      379.34     54.79 o 
   5  10   0       54.52        3.12     41.79 o 
   6  10   0     1061.24     1208.98     79.87 o 
   7  10   0      613.87      719.79     71.94 o 
   8  10   0       62.16      128.33     56.43 o 
   9  10   0      300.58      301.25     64.99 o 
  10  10   0       42.40       56.41     59.16 o 
  11  10   0        3.49      -49.30     58.42 o 
  12  10   0       28.65       30.39     61.00 o 
  13  10   0        0.25       26.00     62.73 o 
   1  11   0       57.63       44.12     28.36 o 
   2  11   0       23.58       55.31     33.50 o 
   3  11   0       69.64       33.03     55.80 o 
   4  11   0       48.66       24.97     42.66 o 
   5  11   0        0.88       25.41     42.82 o 
   6  11   0       59.33       38.86     48.39 o 
   7  11   0      158.16       47.31     51.05 o 
   8  11   0        1.73      -32.70     50.66 o 
   9  11   0      162.64       98.40     58.36 o 
  10  11   0      257.40      357.35     72.09 o 
  11  11   0       53.34       60.21     59.63 o 
  12  11   0        0.37       47.29     66.46 o 
   0  12   0       30.12       76.50     43.54 o 
   1  12   0      134.08      180.59     40.49 o 
   2  12   0      135.18      166.52     78.30 o 
   3  12   0      108.54       94.82     45.95 o 
   4  12   0      397.73      406.30     59.67 o 
   5  12   0        4.32       17.93     45.43 o 
   6  12   0      308.48      430.21     63.95 o 
   7  12   0      188.70      197.57     59.56 o 
   8  12   0        0.43      101.11     55.87 o 
   9  12   0       51.11       35.65     56.83 o 
  10  12   0       28.71      -15.18    112.34 o 
   1  13   0       47.87       -8.22     61.62 o 
   2  13   0       21.31      123.31     52.04 o 
   3  13   0        1.83       61.97     45.34 o 
   4  13   0       18.12       81.50     45.31 o 
   5  13   0       21.96       69.32     71.45 o 
   6  13   0       13.93       70.87     52.22 o 
   7  13   0       18.53       54.57     53.16 o 
   8  13   0       58.62      160.68     61.63 o 
   1  14   0        0.12       67.10     64.36 o 
   2  14   0       51.10       38.34     60.25 o 
   3  14   0       16.52       88.22     51.63 o 
   4  14   0       52.06      205.07     58.07 o 
   5  14   0        0.96       84.80     73.29 o 
 -18   1   1      132.71      -99.96    128.72 o 
 -17   1   1      368.58      331.37    153.36 o 
 -16   1   1     1086.25     1205.33    128.38 o 
 -15   1   1       42.10      -91.55     69.63 o 
 -14   1   1     2473.05     2423.68    102.60 o 
 -13   1   1      137.66      202.12     55.03 o 
 -12   1   1     2989.86     2726.21     71.04 o 
 -11   1   1     1275.90     1240.60     51.29 o 
 -10   1   1      606.95      667.47     38.57 o 
  -9   1   1      363.16      348.40     30.71 o 
  -8   1   1     6519.78     6049.02     83.18 o 
  -7   1   1     1495.25     1488.71     37.31 o 
  -6   1   1    40637.95    39056.27    337.28 o 
  -5   1   1    18784.00    17440.90    175.55 o 
  -4   1   1    27223.07    30646.06    323.17 o 
  -3   1   1    63103.05    62626.03    761.21 o 
  -2   1   1      934.36      708.82     40.78 o 
  -1   1   1      288.81      332.27     12.55 o 
   0   1   1      499.52      559.83     13.09 o 
   1   1   1     2049.14     1940.48     28.26 o 
   2   1   1    18468.63    20772.55    197.09 o 
   3   1   1     3063.51     3188.17     73.76 o 
   4   1   1    44097.61    44899.28    380.14 o 
   5   1   1    45261.88    45064.95    386.24 o 
   6   1   1     1474.09     1781.50     41.36 o 
   7   1   1    25249.75    23392.10    294.17 o 
   8   1   1     4088.60     3634.23     66.65 o 
   9   1   1     1204.99     1208.33     43.68 o 
  10   1   1     1112.46      885.82     43.07 o 
  11   1   1       22.72       -9.34     28.62 o 
  12   1   1       61.44       70.02     31.57 o 
  13   1   1      797.52      759.21     54.40 o 
  14   1   1      190.99      319.40     62.13 o 
  15   1   1     1483.37     1408.78    189.65 o 
 -18   2   1      188.64       71.20    154.73 o 
 -17   2   1      501.15      686.02    175.27 o 
 -16   2   1       62.63       90.37    131.45 o 
 -15   2   1     1174.17     1323.65     95.13 o 
 -14   2   1      117.42      239.43     58.63 o 
 -13   2   1     3421.25     3233.40    106.40 o 
 -12   2   1      110.21      113.26     41.30 o 
 -11   2   1     1428.52     1307.06     61.52 o 
 -10   2   1      193.34      275.24     38.62 o 
  -9   2   1     5703.87     5595.82     79.34 o 
  -8   2   1      165.29      166.83     21.44 o 
  -7   2   1    20635.41    19855.58    188.22 o 
  -6   2   1     1130.59     1118.43     35.08 o 
  -5   2   1    17448.38    18527.13    184.12 o 
  -4   2   1    25024.35    24039.51    306.18 o 
  -3   2   1     9213.19     9954.45    141.64 o 
  -2   2   1    44127.25    44366.98    721.20 o 
  -1   2   1      955.14     1195.07     32.49 o 
   0   2   1       60.09       89.03     14.11 o 
   1   2   1     6649.78     7412.35     80.92 o 
   2   2   1    13006.25    13533.30    137.29 o 
   3   2   1     9123.01     9989.40     98.16 o 
   4   2   1    14218.16    14100.54    150.55 o 
   5   2   1     6605.39     6776.84     79.62 o 
   6   2   1    27730.63    27447.58    275.31 o 
   7   2   1      738.61      652.59     35.84 o 
   8   2   1     7864.90     7232.33    120.84 o 
   9   2   1     1705.10     1580.07     47.11 o 
  10   2   1     1133.47     1216.00     53.58 o 
  11   2   1      304.63      215.57     34.02 o 
  12   2   1     1187.83     1110.05     64.89 o 
  13   2   1       33.77      -10.88     51.28 o 
  14   2   1      359.50      451.36     68.02 o 
  15   2   1        7.62        5.75     53.06 o 
  16   2   1      463.20      437.66    106.12 o 
 -18   3   1        9.07     -197.18    131.45 o 
 -17   3   1        0.09     -102.70    131.45 o 
 -16   3   1       20.96      -44.44    185.54 o 
 -15   3   1        4.94       35.14     68.59 o 
 -14   3   1      136.21       75.65     53.96 o 
 -13   3   1      423.58      443.55     55.98 o 
 -12   3   1      601.81      700.33     88.72 o 
 -11   3   1      106.84       48.91     37.94 o 
 -10   3   1     3002.27     2656.55     77.35 o 
  -9   3   1     1068.56     1061.69     55.14 o 
  -8   3   1     1131.93     1109.29     33.91 o 
  -7   3   1     3162.17     3206.49     53.87 o 
  -6   3   1     2749.44     2371.87     41.49 o 
  -5   3   1      171.62      318.32     21.27 o 
  -4   3   1     1394.25     1451.33     49.75 o 
  -3   3   1     7201.48     7677.68     87.37 o 
  -2   3   1    10743.05    10755.64    112.84 o 
  -1   3   1     8864.55     9795.58     94.23 o 
   0   3   1    15385.00    16737.64    150.11 o 
   1   3   1    70814.81    71111.48    884.93 o 
   2   3   1     1660.48     1866.89     41.77 o 
   3   3   1     1757.27     1709.19     48.91 o 
   4   3   1     6061.81     5724.03     76.58 o 
   5   3   1     1429.71     1625.34     34.43 o 
   6   3   1     1477.21     1459.89     36.01 o 
   7   3   1     2025.18     1753.02     42.06 o 
   8   3   1     5976.42     5955.99     83.89 o 
   9   3   1     1909.02     2045.83     51.13 o 
  10   3   1      211.36      240.37     30.64 o 
  11   3   1     1507.76     1477.89     76.88 o 
  12   3   1     1047.86      993.65     81.42 o 
  13   3   1        0.50      -25.69     50.56 o 
  14   3   1      156.76      217.02     60.13 o 
  15   3   1       34.54      -11.65     67.61 o 
  16   3   1        3.97      -14.29     54.51 o 
  17   3   1        3.55      -25.20    123.92 o 
 -17   4   1      152.24      297.05    151.99 o 
 -16   4   1      113.30      103.20     77.17 o 
 -15   4   1      762.66      836.14     90.90 o 
 -14   4   1       14.73      -15.02     52.55 o 
 -13   4   1     1522.73     1399.15     72.63 o 
 -12   4   1     1006.46     1136.25     69.46 o 
 -11   4   1      484.92      396.88     50.04 o 
 -10   4   1        0.79        9.66     33.33 o 
  -9   4   1      882.07      809.72     60.08 o 
  -8   4   1     1047.40     1120.71     63.20 o 
  -7   4   1     9412.91     8695.36    117.79 o 
  -6   4   1      945.66      883.27     30.40 o 
  -5   4   1    17089.84    18063.11    237.88 o 
  -4   4   1    15827.53    15134.25    177.83 o 
  -3   4   1      559.91      718.46     20.86 o 
  -2   4   1     9551.08     9604.44     96.18 o 
  -1   4   1      771.15      528.01     33.58 o 
   0   4   1     1218.00     1247.49     27.33 o 
   1   4   1     1363.07     1651.68     36.19 o 
   2   4   1     1216.34     1151.44     41.09 o 
   3   4   1    15697.99    15586.47    164.56 o 
   4   4   1     9969.10     9532.54    113.87 o 
   5   4   1     2349.67     2143.22     48.17 o 
   6   4   1    15162.95    14594.76    148.79 o 
   7   4   1      832.01      748.89     30.70 o 
   8   4   1     4409.81     3980.50     66.34 o 
   9   4   1     2219.79     2127.10     57.13 o 
  10   4   1       45.01        0.58     46.07 o 
  11   4   1        1.54      -41.19     45.27 o 
  12   4   1      168.14      288.95     62.29 o 
  13   4   1      231.37      313.67     66.83 o 
  14   4   1      992.02     1078.03    108.35 o 
  15   4   1        1.13       54.43     58.64 o 
  16   4   1      417.23      491.12     77.40 o 
  17   4   1      175.38      228.11    118.45 o 
 -17   5   1       24.16       54.89     78.45 o 
 -16   5   1      505.94      657.62     80.38 o 
 -15   5   1       75.37       69.64     60.12 o 
 -14   5   1      297.80      433.27     71.31 o 
 -13   5   1      256.35      161.47     59.85 o 
 -12   5   1     1297.63     1394.72     91.50 o 
 -11   5   1      221.48      125.24     42.28 o 
 -10   5   1     4628.53     4225.72    146.25 o 
  -9   5   1      538.84      411.62     54.47 o 
  -8   5   1     6972.02     6512.05    142.43 o 
  -7   5   1     3327.45     3144.42     92.64 o 
  -6   5   1     2882.43     3078.59     62.65 o 
  -5   5   1     3812.23     3825.97     57.20 o 
  -4   5   1     2571.21     2365.79     39.36 o 
  -3   5   1     1759.70     1695.10     34.28 o 
  -2   5   1     6354.68     6668.16     93.94 o 
  -1   5   1     6600.50     6538.96     75.80 o 
   0   5   1     9945.85    11434.52    115.96 o 
   1   5   1    14499.33    14816.86    143.86 o 
   2   5   1      554.98      605.86     23.34 o 
   3   5   1     6935.69     6667.48     83.08 o 
   4   5   1       98.33      167.58     27.03 o 
   5   5   1     3478.69     3333.23     60.73 o 
   6   5   1      100.32      222.45     23.55 o 
   7   5   1     2520.15     2520.38     56.33 o 
   8   5   1      443.43      483.14     34.57 o 
   9   5   1     4921.47     4278.08    180.33 o 
  10   5   1      116.90       93.93     52.47 o 
  11   5   1     2138.49     1707.15     91.15 o 
  12   5   1     1684.60     1217.51    123.01 o 
  13   5   1      329.83      360.07     69.09 o 
  14   5   1       12.17       72.63     67.14 o 
  15   5   1        5.84       40.79     70.94 o 
  16   5   1        5.31      117.88     62.73 o 
 -16   6   1       13.70       24.68     61.83 o 
 -15   6   1       14.40      -17.37     57.85 o 
 -14   6   1      177.63      145.78     63.39 o 
 -13   6   1      103.87       88.65     59.98 o 
 -12   6   1      311.32      264.57     64.49 o 
 -11   6   1     2108.89     2118.46     98.37 o 
 -10   6   1       85.18       82.58     51.77 o 
  -9   6   1     2376.88     2329.23     96.49 o 
  -8   6   1     4049.26     3920.62    113.15 o 
  -7   6   1        6.12        1.59     37.62 o 
  -6   6   1      718.17      764.34     55.52 o 
  -5   6   1     3463.92     3181.43     65.30 o 
  -4   6   1     2604.29     2370.40     42.80 o 
  -3   6   1     1627.41     1599.89     36.37 o 
  -2   6   1     2126.41     2345.85     61.75 o 
  -1   6   1    12639.96    12485.86    128.56 o 
   0   6   1     2927.15     2860.54     60.01 o 
   1   6   1     4307.70     4431.58     62.45 o 
   2   6   1    27256.29    26302.01    240.88 o 
   3   6   1     8164.71     7894.83     92.69 o 
   4   6   1      116.84      156.76     22.72 o 
   5   6   1     2992.27     2667.91     66.45 o 
   6   6   1     2136.71     2032.84     50.31 o 
   7   6   1      873.06      844.81     75.87 o 
   8   6   1       35.31       21.84     43.47 o 
   9   6   1     1907.06     1751.38    108.12 o 
  10   6   1     2612.79     2399.68    142.82 o 
  11   6   1        2.89       -5.17     52.45 o 
  12   6   1      571.72      590.81     76.46 o 
  13   6   1     1058.85     1051.94    129.67 o 
  14   6   1       10.82      -67.63     55.12 o 
  15   6   1       54.28      127.97     65.13 o 
  16   6   1       35.62       38.37    117.15 o 
 -16   7   1       16.07      112.62    104.49 o 
 -15   7   1       36.48       41.46     61.69 o 
 -14   7   1      143.43       54.59     62.31 o 
 -13   7   1       55.53       26.79     58.09 o 
 -12   7   1      182.57      246.80     65.09 o 
 -11   7   1        4.35      -12.19     51.62 o 
 -10   7   1      487.08      342.34     64.89 o 
  -9   7   1        2.95       23.19     48.51 o 
  -8   7   1     1251.28     1239.64     90.59 o 
  -7   7   1      382.61      306.05     57.61 o 
  -6   7   1     1728.62     1932.06    120.72 o 
  -5   7   1      593.15      608.50     31.65 o 
  -4   7   1       29.54       24.54     19.43 o 
  -3   7   1      487.25      527.41     27.79 o 
  -2   7   1      696.33      794.57     39.91 o 
  -1   7   1       62.87       46.15     18.10 o 
   0   7   1        2.32      -17.78     15.86 o 
   1   7   1      120.94      160.18     20.69 o 
   2   7   1     2749.26     2827.53     51.50 o 
   3   7   1     2627.80     2646.28     49.79 o 
   4   7   1       88.67      103.87     19.74 o 
   5   7   1      474.13      410.71     32.20 o 
   6   7   1      783.59      873.58     57.32 o 
   7   7   1     1220.04     1257.44     56.97 o 
   8   7   1       80.90      137.35     53.68 o 
   9   7   1      770.74      765.40     88.44 o 
  10   7   1       65.42      107.78     54.33 o 
  11   7   1        0.53      -32.79     53.84 o 
  12   7   1        5.03      -20.74     55.79 o 
  13   7   1        0.71       58.33     60.51 o 
  14   7   1       25.18       97.12     64.21 o 
  15   7   1       70.36       45.26     63.64 o 
 -15   8   1        4.14       49.73     61.50 o 
 -14   8   1       37.69       52.77     65.02 o 
 -13   8   1      285.23      333.22     72.62 o 
 -12   8   1      300.56      290.82     66.69 o 
 -11   8   1      819.75      734.08    101.37 o 
 -10   8   1        3.26       21.17     52.60 o 
  -9   8   1     3052.54     2743.46    107.03 o 
  -8   8   1     1428.59     1454.41     87.67 o 
  -7   8   1      294.86      388.72     56.22 o 
  -6   8   1     1819.46     1688.36     77.01 o 
  -5   8   1        1.95      -18.85     25.95 o 
  -4   8   1        5.63        5.84     19.92 o 
  -3   8   1     1071.57     1052.17     40.17 o 
  -2   8   1      151.85      177.72     24.53 o 
  -1   8   1     7066.78     7046.19    106.31 o 
   0   8   1     3345.81     3330.48     59.72 o 
   1   8   1     1872.44     2162.60     48.52 o 
   2   8   1     7804.75     7628.52     97.65 o 
   3   8   1      539.35      562.77     31.10 o 
   4   8   1     1280.27     1309.91     45.99 o 
   5   8   1      331.00      271.90     50.99 o 
   6   8   1      148.86       97.92     33.21 o 
   7   8   1      525.85      514.48    113.52 o 
   8   8   1      703.62      737.34     73.34 o 
   9   8   1      388.98      444.07     69.05 o 
  10   8   1     2508.82     2439.65    132.10 o 
  11   8   1      380.53      257.05     66.88 o 
  12   8   1      350.10      430.74     74.42 o 
  13   8   1      378.40      298.39     73.65 o 
  14   8   1       14.93       80.92     64.99 o 
 -14   9   1        8.53        8.70     62.60 o 
 -13   9   1      143.95      104.58     66.54 o 
 -12   9   1      363.96      358.49     73.26 o 
 -11   9   1       29.63       20.44     54.75 o 
 -10   9   1      855.45      883.02    105.17 o 
  -9   9   1      345.36      468.56    129.81 o 
  -8   9   1       70.27       55.92     48.81 o 
  -7   9   1      473.01      564.29     84.59 o 
  -6   9   1        5.83        6.67     43.26 o 
  -5   9   1       70.18       64.54     31.54 o 
  -4   9   1        7.27       30.12     28.58 o 
  -3   9   1      393.04      406.74     33.59 o 
  -2   9   1     1507.29     1507.77     48.22 o 
  -1   9   1      210.43      226.96     27.06 o 
   0   9   1     1174.20     1193.41     40.60 o 
   1   9   1     2233.20     2085.38     50.24 o 
   2   9   1        6.74       25.73     22.27 o 
   3   9   1     1998.48     1853.10     55.21 o 
   4   9   1      879.83      827.22     50.73 o 
   5   9   1       23.70       10.74     31.15 o 
   6   9   1      234.13      210.24     53.65 o 
   7   9   1       61.76      113.27     53.07 o 
   8   9   1      354.70      362.01     63.91 o 
   9   9   1        1.98      -24.00     50.50 o 
  10   9   1      296.11      504.93     72.91 o 
  11   9   1      604.05      631.55     81.19 o 
  12   9   1       44.24       18.09     57.84 o 
  13   9   1      100.06      109.80     66.88 o 
 -13  10   1        0.09       -8.65     72.72 o 
 -12  10   1      111.64       37.69     60.90 o 
 -11  10   1      175.65      119.06     63.63 o 
 -10  10   1       12.83       21.13     56.61 o 
  -9  10   1      362.87      350.19     65.05 o 
  -8  10   1      228.25      134.04     59.99 o 
  -7  10   1       45.53       19.14     47.95 o 
  -6  10   1      114.71       88.07     48.12 o 
  -5  10   1       53.27       69.84     33.87 o 
  -4  10   1       65.78       -5.70     29.97 o 
  -3  10   1        1.98        0.44     29.69 o 
  -2  10   1      235.62      232.96     31.89 o 
  -1  10   1      929.90      946.34     51.33 o 
   0  10   1      274.60      279.36     31.10 o 
   1  10   1        3.08       28.37     23.90 o 
   2  10   1      427.01      455.63     39.71 o 
   3  10   1        1.09       38.47     32.01 o 
   4  10   1       45.31       60.06     33.28 o 
   5  10   1      298.77      282.17     55.19 o 
   6  10   1        0.34       19.88     46.09 o 
   7  10   1      530.74      395.08     66.98 o 
   8  10   1       15.28       39.47     52.38 o 
   9  10   1       20.16       27.84     55.52 o 
  10  10   1      156.54      122.77     63.30 o 
  11  10   1       17.31       48.00     58.81 o 
  12  10   1        7.38       36.23     62.11 o 
 -12  11   1      144.58      152.38     69.47 o 
 -11  11   1        0.15       -1.44    103.30 o 
 -10  11   1      299.74      336.45     71.98 o 
  -9  11   1       88.31      108.74     61.13 o 
  -8  11   1       58.14      121.02     55.75 o 
  -7  11   1      254.01      306.95     59.30 o 
  -6  11   1       12.65       -0.64     56.65 o 
  -5  11   1       83.95      103.98     47.41 o 
  -4  11   1        6.36        3.06     49.46 o 
  -3  11   1       49.46       91.13     35.05 o 
  -2  11   1      771.00      753.53     51.68 o 
  -1  11   1       86.48      140.53     30.45 o 
   0  11   1      628.39      704.11     50.51 o 
   1  11   1      913.22      982.26     57.55 o 
   2  11   1      198.09      229.86     40.01 o 
   3  11   1     1575.22     1526.55     65.14 o 
   4  11   1      341.51      298.47     54.98 o 
   5  11   1      107.60      115.87     50.50 o 
   6  11   1       46.60      135.15     55.42 o 
   7  11   1        0.26       21.48     50.50 o 
   8  11   1      147.28      272.58     62.52 o 
   9  11   1      161.38      284.37     66.04 o 
  10  11   1       16.41      -13.86     56.02 o 
  11  11   1      237.43      350.75     75.32 o 
 -10  12   1       12.04       75.57     59.73 o 
  -9  12   1       20.71      137.38     60.13 o 
  -8  12   1       78.70      223.98     61.93 o 
  -7  12   1       69.39       10.74     49.18 o 
  -6  12   1       53.78       84.03     50.06 o 
  -5  12   1       27.79       29.92     51.91 o 
  -4  12   1        0.58      -18.46     66.32 o 
  -3  12   1      132.16      130.48     47.04 o 
  -2  12   1      132.45      238.03     41.90 o 
  -1  12   1        9.27       23.11     39.00 o 
   0  12   1       29.66       72.95     37.01 o 
   1  12   1       13.09       71.29     40.65 o 
   2  12   1       16.13       29.74     34.02 o 
   3  12   1        1.82       50.97     44.42 o 
   4  12   1      336.37      366.34     58.72 o 
   5  12   1        4.77       68.38     48.30 o 
   6  12   1       55.19       35.89     50.60 o 
   7  12   1       13.60       44.90     53.23 o 
   8  12   1        9.37      112.34     57.74 o 
   9  12   1       17.86       92.18     59.06 o 
  10  12   1        2.82      100.63     62.37 o 
  -8  13   1        9.76      116.15     58.35 o 
  -7  13   1       55.26       39.86     52.32 o 
  -6  13   1       11.12       32.37     50.29 o 
  -5  13   1       72.05       60.50     66.10 o 
  -4  13   1       16.24        9.46     44.70 o 
  -3  13   1       22.99       -8.86     71.89 o 
  -2  13   1       19.84       22.94     59.56 o 
  -1  13   1        7.33       93.11     65.73 o 
   0  13   1      117.69      116.96     49.12 o 
   1  13   1       52.76      119.10     40.55 o 
   2  13   1       38.78      107.50     50.88 o 
   3  13   1       14.38       97.89     51.62 o 
   4  13   1       18.07       43.71     53.28 o 
   5  13   1        6.77       60.29    119.41 o 
   6  13   1        0.02       43.40     49.57 o 
   7  13   1       35.32      111.36     55.67 o 
   8  13   1       63.39      149.41     60.58 o 
  -5  14   1        0.22      135.10     69.25 o 
  -4  14   1       25.19      -18.88     57.39 o 
  -3  14   1        6.57       60.25     67.10 o 
  -2  14   1       14.60       82.16     64.36 o 
  -1  14   1       69.57       36.97     60.25 o 
   0  14   1       36.80       98.59     64.36 o 
   2  14   1       69.25      158.20     55.76 o 
   3  14   1       25.17      122.16     53.21 o 
   4  14   1       62.81      108.69     98.59 o 
   5  14   1       81.64      143.03     63.73 o 
 -18   0   2      371.08      206.77    147.89 o 
 -17   0   2      600.53      516.23    164.32 o 
 -16   0   2      545.83      338.22    135.56 o 
 -15   0   2      828.93      606.60    149.25 o 
 -14   0   2      922.37     1126.94    158.84 o 
 -13   0   2      338.46      391.62    113.65 o 
 -12   0   2     7089.27     7392.96    190.48 o 
 -11   0   2     6708.15     6596.31    171.56 o 
 -10   0   2     6418.94     6601.71    127.85 o 
  -9   0   2    20972.57    20105.92    279.09 o 
  -8   0   2      178.51      134.73     28.32 o 
  -7   0   2    27649.85    27834.17    353.25 o 
  -6   0   2    11747.16    11914.57    166.20 o 
  -5   0   2     1674.81     2279.83     82.32 o 
  -4   0   2     4232.00     4583.16     84.39 o 
  -3   0   2     1514.97     1445.30     88.32 o 
  -2   0   2    16547.68    19160.06    412.85 o 
  -1   0   2    63547.99    62454.51    871.41 o 
   0   0   2     6519.13     8358.21    111.45 o 
   1   0   2    99086.18    97456.31   3282.23 o 
   2   0   2    26684.68    24973.55    305.30 o 
   3   0   2    17707.82    17248.06    222.81 o 
   4   0   2    37106.31    33920.72    417.47 o 
   5   0   2        8.28       31.90     22.17 o 
   6   0   2        1.59      105.03     27.83 o 
   7   0   2     2505.06     2434.25     73.21 o 
   8   0   2     1257.93     1395.79     61.38 o 
   9   0   2     8894.67     8919.86    178.12 o 
  10   0   2     1754.91     1594.23     74.43 o 
  11   0   2     2831.35     2805.40     96.14 o 
  12   0   2     5243.24     5044.91    132.65 o 
  13   0   2      203.17      292.10     69.42 o 
  14   0   2      745.80     1056.86    104.07 o 
  15   0   2      484.62      691.50    116.39 o 
 -18   1   2      115.04      -79.01     90.85 o 
 -17   1   2       92.48     -100.49     89.06 o 
 -16   1   2      327.16      126.25     88.59 o 
 -15   1   2      209.04       55.51     78.36 o 
 -14   1   2      608.84      728.85    101.87 o 
 -13   1   2      154.40      172.48     52.70 o 
 -12   1   2     1906.30     1900.31    110.48 o 
 -11   1   2     2548.13     2791.37     66.78 o 
 -10   1   2     4009.74     4042.16     76.60 o 
  -9   1   2      422.36      530.54     31.02 o 
  -8   1   2     8384.88     8448.62     97.58 o 
  -7   1   2      155.45      150.48     18.41 o 
  -6   1   2     9749.50    10510.23    128.27 o 
  -5   1   2      444.27      492.50     43.36 o 
  -4   1   2     2071.42     2512.26     43.54 o 
  -3   1   2      433.34      450.26     28.98 o 
  -2   1   2     3790.78     3751.88     52.44 o 
  -1   1   2     2634.94     2266.61     32.63 o 
   0   1   2    15718.71    15435.38    272.17 o 
   1   1   2     5057.23     4448.26     56.03 o 
   2   1   2     4663.15     4400.75     92.00 o 
   3   1   2    11785.30    11230.07    120.92 o 
   4   1   2       98.00      109.49     15.43 o 
   5   1   2     3089.43     2830.31     48.28 o 
   6   1   2     2529.84     2964.58     53.26 o 
   7   1   2     1968.44     2002.97     54.65 o 
   8   1   2      349.97      421.90     32.27 o 
   9   1   2      647.19      680.75     54.78 o 
  10   1   2     1249.03     1285.25     49.58 o 
  11   1   2     1130.47     1092.83     54.99 o 
  12   1   2      124.50       97.98     38.34 o 
  13   1   2     1557.96     1597.15     65.88 o 
  14   1   2      143.79      231.21     54.16 o 
  15   1   2       79.76      102.63     81.47 o 
  16   1   2        2.49       58.88     75.31 o 
 -18   2   2       55.92     -112.28    130.08 o 
 -17   2   2      220.95       83.51     96.12 o 
 -16   2   2       10.95      -31.04     78.95 o 
 -15   2   2      207.78       91.79     57.89 o 
 -14   2   2       34.96        4.05     52.08 o 
 -13   2   2       36.15       84.15     43.28 o 
 -12   2   2      277.49      456.81     49.86 o 
 -11   2   2     1272.62     1356.93     61.84 o 
 -10   2   2     3660.57     3316.95     83.74 o 
  -9   2   2     8059.71     7634.88    117.58 o 
  -8   2   2      280.93      327.17     22.56 o 
  -7   2   2    11437.71    12482.55    135.85 o 
  -6   2   2     3163.22     2796.30     74.91 o 
  -5   2   2     1281.51     1130.23     44.14 o 
  -4   2   2        7.39       40.60     18.39 o 
  -3   2   2       48.50      100.82     20.23 o 
  -2   2   2    24540.62    25562.04    224.54 o 
  -1   2   2     4333.68     3915.39     46.42 o 
   0   2   2     5989.03     5616.27     60.62 o 
   1   2   2    35918.25    35829.92    332.76 o 
   2   2   2    14496.74    13972.17    145.79 o 
   3   2   2      114.55      348.23     33.54 o 
   4   2   2    16454.67    15146.20    161.98 o 
   5   2   2     5095.61     5264.93     69.69 o 
   6   2   2      253.78      445.79     28.79 o 
   7   2   2      157.26      354.60     39.58 o 
   8   2   2      778.43      835.70     37.98 o 
   9   2   2     4760.14     4765.53     80.39 o 
  10   2   2     1137.63     1122.41     52.50 o 
  11   2   2     1474.97     1544.84     60.37 o 
  12   2   2     2769.65     2515.26     74.12 o 
  13   2   2      352.22      278.29     49.28 o 
  14   2   2      430.96      501.08     71.53 o 
  15   2   2      224.25      320.51     65.62 o 
  16   2   2       53.58       75.31     80.79 o 
  17   2   2        5.17      120.50     89.01 o 
 -18   3   2      374.77      251.95    167.06 o 
 -17   3   2      341.89      131.45    149.25 o 
 -16   3   2      290.76      166.78     65.84 o 
 -15   3   2      566.15      451.19     72.49 o 
 -14   3   2      106.62      109.52     55.84 o 
 -13   3   2     1621.73     1779.84     77.44 o 
 -12   3   2      449.23      417.88     50.67 o 
 -11   3   2     6115.99     6275.68    150.43 o 
 -10   3   2     8187.01     8352.70    158.93 o 
  -9   3   2      923.95     1121.94     62.12 o 
  -8   3   2    15471.96    15006.67    415.80 o 
  -7   3   2     3249.60     3079.47     81.00 o 
  -6   3   2     8219.86     8598.67    145.48 o 
  -5   3   2     2279.39     2147.46     73.03 o 
  -4   3   2     2172.30     2475.32     62.09 o 
  -3   3   2      916.53     1011.64     32.81 o 
  -2   3   2     8174.29     7677.89     78.77 o 
  -1   3   2      189.30      308.34     47.39 o 
   0   3   2    60793.37    59966.99    637.77 o 
   1   3   2      876.23     1367.01     48.29 o 
   2   3   2    28617.52    27439.20    289.79 o 
   3   3   2    25605.47    22389.43    225.99 o 
   4   3   2     1641.34     1731.21     41.89 o 
   5   3   2     4372.50     3715.59     56.65 o 
   6   3   2       34.68        5.47     17.76 o 
   7   3   2       42.46       11.56     18.85 o 
   8   3   2      245.23      305.99     32.56 o 
   9   3   2      116.47      204.13     32.52 o 
  10   3   2     2424.51     2705.93     70.79 o 
  11   3   2     2708.93     2648.30     73.15 o 
  12   3   2      858.75      889.32    139.58 o 
  13   3   2     1522.88     1528.72    150.62 o 
  14   3   2      483.62      591.53     76.19 o 
  15   3   2      172.42      137.26     80.61 o 
  16   3   2       38.44       84.04     73.79 o 
 -17   4   2       65.44      139.31     83.54 o 
 -16   4   2      458.42      504.89     99.31 o 
 -15   4   2      822.37      940.76     86.39 o 
 -14   4   2       80.28      -46.64     41.79 o 
 -13   4   2     1004.05      970.27     66.63 o 
 -12   4   2      208.23      178.57     48.82 o 
 -11   4   2     4253.46     3689.85     95.79 o 
 -10   4   2       37.22      -21.85     41.07 o 
  -9   4   2     1288.30     1554.06     71.04 o 
  -8   4   2     1188.84     1245.00    111.42 o 
  -7   4   2     3655.28     3882.24    120.00 o 
  -6   4   2     2755.47     2717.78     77.09 o 
  -5   4   2    14811.92    14230.80    252.81 o 
  -4   4   2       34.42       16.84     12.50 o 
  -3   4   2    13378.33    14120.01    133.89 o 
  -2   4   2     5786.96     5237.38     62.45 o 
  -1   4   2     1904.09     1884.67     34.64 o 
   0   4   2     6069.84     5944.59     69.36 o 
   1   4   2      282.61      388.92     22.04 o 
   2   4   2       18.13        4.57     13.51 o 
   3   4   2     4250.13     4321.73     67.91 o 
   4   4   2      388.35      339.05     30.10 o 
   5   4   2    12265.12    12773.77    156.99 o 
   6   4   2     9048.87     8928.22    119.62 o 
   7   4   2      315.93      391.83     38.42 o 
   8   4   2     5337.19     5012.58     89.22 o 
   9   4   2       96.33       44.74     27.60 o 
  10   4   2      414.76      479.10     41.57 o 
  11   4   2       11.05       24.12     51.94 o 
  12   4   2       27.39       50.62     53.99 o 
  13   4   2      130.09       69.27     83.08 o 
  14   4   2      458.17      422.49     71.44 o 
  15   4   2       27.67       51.52     59.76 o 
  16   4   2      317.21      449.83     75.40 o 
 -17   5   2       39.40       47.10    158.16 o 
 -16   5   2      104.93       -6.19     75.98 o 
 -15   5   2      171.44      162.66     62.69 o 
 -14   5   2       51.17       14.95     55.36 o 
 -13   5   2      187.66      257.05     51.93 o 
 -12   5   2       52.92       41.03     40.67 o 
 -11   5   2      341.49      387.98     75.89 o 
 -10   5   2     1435.75     1461.62     79.13 o 
  -9   5   2      110.77       99.66     44.77 o 
  -8   5   2     5622.21     5708.31    130.23 o 
  -7   5   2      877.99      982.66     70.24 o 
  -6   5   2      197.50      191.08     36.61 o 
  -5   5   2     2157.58     2061.20     81.91 o 
  -4   5   2     2445.32     2331.03     45.24 o 
  -3   5   2     4939.64     4813.18     69.40 o 
  -2   5   2        0.62      -12.99     13.85 o 
  -1   5   2     4112.49     3812.10     62.67 o 
   0   5   2     7701.78     7168.11     83.18 o 
   1   5   2     2446.66     2174.43     39.89 o 
   2   5   2     2811.39     2687.62     48.66 o 
   3   5   2     8615.04     7801.19    103.67 o 
   4   5   2      607.40      671.50     39.63 o 
   5   5   2     2222.95     2065.24     51.23 o 
   6   5   2     3861.77     3766.10     71.37 o 
   7   5   2     2436.88     2496.64     60.33 o 
   8   5   2     1078.63     1106.20     86.70 o 
   9   5   2      209.35      263.78     34.59 o 
  10   5   2     1981.70     1854.88     91.90 o 
  11   5   2     1169.05     1093.36    116.34 o 
  12   5   2      100.02      156.79     68.26 o 
  13   5   2      420.60      567.19     82.56 o 
  14   5   2      198.85      187.40     65.26 o 
  15   5   2       43.39      127.89     87.59 o 
  16   5   2       72.45       33.87     61.54 o 
 -16   6   2      198.23      136.38     67.21 o 
 -15   6   2       54.71       83.80     60.74 o 
 -14   6   2      628.93      520.44     75.68 o 
 -13   6   2      312.47      344.02     76.74 o 
 -12   6   2      539.70      659.42     88.97 o 
 -11   6   2      837.71      707.88     73.61 o 
 -10   6   2      620.46      820.40    165.29 o 
  -9   6   2     2093.12     2375.86     92.86 o 
  -8   6   2       33.57       69.35     42.72 o 
  -7   6   2     1603.83     1824.35     74.91 o 
  -6   6   2       89.66      123.11     38.73 o 
  -5   6   2     4945.74     4572.18     71.01 o 
  -4   6   2       72.05      129.28     19.89 o 
  -3   6   2     5638.86     5780.67     74.21 o 
  -2   6   2      135.26      104.10     18.64 o 
  -1   6   2     4331.62     4183.97     61.35 o 
   0   6   2     1924.39     1817.20     39.36 o 
   1   6   2     3414.32     3058.18     51.11 o 
   2   6   2      457.07      730.58     27.49 o 
   3   6   2     5196.34     5189.21     70.59 o 
   4   6   2      940.98      689.34     51.22 o 
   5   6   2     1774.78     1730.99     49.16 o 
   6   6   2     1754.72     1464.03     47.63 o 
   7   6   2      133.03      186.39     29.53 o 
   8   6   2      799.97      609.19     75.15 o 
   9   6   2       24.81      -15.21     46.89 o 
  10   6   2       14.00       66.08     55.42 o 
  11   6   2      255.27      351.33     76.35 o 
  12   6   2      186.89      249.51     65.01 o 
  13   6   2      145.39      103.19     67.02 o 
  14   6   2      350.43      348.44     72.74 o 
  15   6   2       14.45       93.53     64.21 o 
 -16   7   2       74.18      149.41     68.35 o 
 -15   7   2      172.11      182.62    128.25 o 
 -14   7   2      598.37      490.91     90.21 o 
 -13   7   2       91.72       91.36     63.03 o 
 -12   7   2     1139.90      967.94    129.06 o 
 -11   7   2       28.78       26.42     53.67 o 
 -10   7   2      743.77      599.14     69.55 o 
  -9   7   2       16.40       74.08     47.95 o 
  -8   7   2      349.48      444.45     58.49 o 
  -7   7   2     1676.35     1620.49    118.91 o 
  -6   7   2     3714.73     3252.14     96.43 o 
  -5   7   2     1130.82     1226.72     50.50 o 
  -4   7   2     9907.55     9696.03    122.90 o 
  -3   7   2     3008.30     2630.38     56.96 o 
  -2   7   2     2979.74     2930.13     85.66 o 
  -1   7   2     6902.76     6173.76     82.15 o 
   0   7   2      715.87      600.37     30.00 o 
   1   7   2      257.62      293.49     24.90 o 
   2   7   2      208.91      229.09     21.80 o 
   3   7   2      197.21      284.98     29.38 o 
   4   7   2     4298.58     4138.99     76.76 o 
   5   7   2     1804.32     1735.59     51.70 o 
   6   7   2     5965.94     5624.82    110.78 o 
   7   7   2     4914.75     4602.76    102.13 o 
   8   7   2      279.50      249.52     41.95 o 
   9   7   2     1488.84     1553.85     92.53 o 
  10   7   2      369.11      329.71     65.91 o 
  11   7   2       13.49       70.75     57.01 o 
  12   7   2       70.79       10.34     56.32 o 
  13   7   2       12.39      -29.77     57.82 o 
  14   7   2      101.00      120.39     65.58 o 
  15   7   2      177.79      106.76     67.17 o 
 -15   8   2       58.49       80.85     65.40 o 
 -14   8   2       48.25       59.88     64.72 o 
 -13   8   2        5.90        2.69     58.84 o 
 -12   8   2       11.18      -24.75     55.31 o 
 -11   8   2      118.23       26.42     55.79 o 
 -10   8   2        4.05       -6.05     64.04 o 
  -9   8   2      424.48      513.83     67.50 o 
  -8   8   2      296.06      268.67     56.63 o 
  -7   8   2        0.44      -26.88     40.34 o 
  -6   8   2        6.85       19.19     37.48 o 
  -5   8   2      394.56      420.77     40.35 o 
  -4   8   2      108.66      127.73     30.50 o 
  -3   8   2       63.59       68.03     22.82 o 
  -2   8   2       19.68       17.32     20.45 o 
  -1   8   2        1.86        7.63     20.14 o 
   0   8   2      590.65      610.50     32.63 o 
   1   8   2      267.63      199.62     24.33 o 
   2   8   2      170.36      156.56     28.27 o 
   3   8   2       85.75       75.36     31.91 o 
   4   8   2     1162.61     1088.40     61.60 o 
   5   8   2       10.87        4.82     30.47 o 
   6   8   2       16.51       16.02     32.41 o 
   7   8   2      336.85      432.41     46.79 o 
   8   8   2      157.35      218.69     58.52 o 
   9   8   2       29.80      -27.55     66.85 o 
  10   8   2       41.86       22.56     55.34 o 
  11   8   2      206.96      343.77     69.78 o 
  12   8   2       51.25      107.40     61.69 o 
  13   8   2       64.71       30.37     59.92 o 
  14   8   2       29.29        5.69     61.57 o 
 -14   9   2       40.38      -15.20     59.58 o 
 -13   9   2       64.97       51.99     62.27 o 
 -12   9   2      285.29      233.60     67.14 o 
 -11   9   2        0.22      -26.76     54.12 o 
 -10   9   2        2.06      -36.30     51.55 o 
  -9   9   2       68.50       68.13     51.76 o 
  -8   9   2       29.38       62.47     60.23 o 
  -7   9   2      214.73      176.13     49.09 o 
  -6   9   2      616.14      649.87     62.98 o 
  -5   9   2      245.45      277.35     39.05 o 
  -4   9   2     2794.66     2672.55     75.11 o 
  -3   9   2      119.42       58.69     30.80 o 
  -2   9   2     1362.15     1475.28     67.32 o 
  -1   9   2     1729.30     1711.38     50.82 o 
   0   9   2        3.38        2.66     22.35 o 
   1   9   2        1.30       -6.57     25.51 o 
   2   9   2        2.82      -36.20     24.14 o 
   3   9   2     1756.25     1766.74     56.53 o 
   4   9   2     2151.74     2039.14     59.54 o 
   5   9   2      206.67      122.90     43.28 o 
   6   9   2      896.75      990.75     57.93 o 
   7   9   2     1020.70      900.35     78.60 o 
   8   9   2        3.29      -12.01     49.20 o 
   9   9   2      232.77      246.17     62.80 o 
  10   9   2      177.53       86.00     71.59 o 
  11   9   2      117.36       70.76     61.04 o 
  12   9   2       12.44       17.30     62.17 o 
  13   9   2        0.70      -35.34     59.05 o 
 -13  10   2      149.67      116.32     69.73 o 
 -12  10   2        3.00       17.86     61.58 o 
 -11  10   2      118.33       55.93     61.05 o 
 -10  10   2        5.59      -32.90     52.15 o 
  -9  10   2      236.75       87.38     55.77 o 
  -8  10   2      176.74      289.87     59.40 o 
  -7  10   2      296.32      245.53     55.77 o 
  -6  10   2      125.78      243.03     41.93 o 
  -5  10   2     1598.36     1595.79    110.28 o 
  -4  10   2       91.91      107.58     35.31 o 
  -3  10   2      865.59      935.16     53.85 o 
  -2  10   2      723.83      680.94     61.38 o 
  -1  10   2       95.75      131.20     31.51 o 
   0  10   2      257.48      248.19     36.08 o 
   1  10   2      134.07       85.34     30.03 o 
   2  10   2      102.67       54.27     29.81 o 
   3  10   2      896.95      841.55     54.55 o 
   4  10   2      116.49      153.61     38.13 o 
   5  10   2      727.35      760.39     55.93 o 
   6  10   2      379.20      401.93     62.00 o 
   7  10   2      285.31      411.47     65.36 o 
   8  10   2      903.12     1005.31     86.05 o 
   9  10   2       61.35       48.60     56.63 o 
  10  10   2      149.05      186.47     63.67 o 
  11  10   2       18.05       48.44     61.11 o 
  12  10   2        0.78        3.38     61.48 o 
 -12  11   2        5.19       70.50     63.15 o 
 -11  11   2       21.39      -15.68     56.92 o 
 -10  11   2       46.92      -14.59     53.66 o 
  -9  11   2       61.72       78.01     56.92 o 
  -8  11   2       52.87       -3.82     51.25 o 
  -7  11   2        8.12        6.47     48.20 o 
  -6  11   2       40.74       40.23     47.08 o 
  -5  11   2       45.12       30.67     34.63 o 
  -4  11   2       38.96       52.52     34.87 o 
  -3  11   2       42.43       60.26     34.59 o 
  -2  11   2       24.18       25.73     38.15 o 
  -1  11   2        2.22      -14.16     33.20 o 
   0  11   2      118.36      126.43     40.78 o 
   1  11   2       26.37       12.19     31.00 o 
   2  11   2       72.87       92.55     36.13 o 
   3  11   2       92.99      113.65     36.97 o 
   4  11   2      452.52      396.73     48.48 o 
   5  11   2       37.47       35.34     47.20 o 
   6  11   2       16.30       17.55     47.96 o 
   7  11   2      158.12      109.30     55.24 o 
   8  11   2       34.29        5.29     52.24 o 
   9  11   2        4.18       17.71     54.92 o 
  10  11   2       28.26      124.08     62.41 o 
  11  11   2       94.54      129.17     66.08 o 
 -10  12   2        8.02      -12.04     84.49 o 
  -9  12   2       29.24       84.55     58.42 o 
  -8  12   2       28.34      -19.79     51.77 o 
  -7  12   2       18.09       40.55     51.12 o 
  -6  12   2      178.77      222.89     56.33 o 
  -5  12   2      194.30      213.05     53.07 o 
  -4  12   2        3.47       36.11     52.18 o 
  -3  12   2      544.08      618.82     81.04 o 
  -2  12   2      365.89      371.68     65.98 o 
  -1  12   2       11.21        6.90     45.82 o 
   0  12   2       52.69       49.34     33.42 o 
   1  12   2       53.36       75.94     37.83 o 
   2  12   2      155.40      179.82     42.86 o 
   3  12   2        4.46       68.64     37.20 o 
   4  12   2      225.23      199.28     53.02 o 
   5  12   2      669.40      547.32     67.38 o 
   6  12   2       50.39       86.77     52.94 o 
   7  12   2       56.26      168.53     57.08 o 
   8  12   2      140.08      277.73     66.13 o 
   9  12   2       28.91      111.70     62.75 o 
  -8  13   2       94.18      116.17     72.24 o 
  -7  13   2       11.53       12.34     51.17 o 
  -6  13   2      142.59      172.31     56.90 o 
  -5  13   2        6.44      -40.65    121.87 o 
  -4  13   2       22.51       47.49     58.23 o 
  -3  13   2        7.86      -10.95     99.27 o 
  -2  13   2       14.53       48.12     42.71 o 
  -1  13   2       12.28       47.70     44.83 o 
   0  13   2       63.15      125.24     84.90 o 
   1  13   2       13.24       82.08     48.55 o 
   2  13   2        9.03      112.67     39.38 o 
   3  13   2        3.04       11.18     47.92 o 
   4  13   2       68.96      250.41     63.90 o 
   5  13   2       48.96       53.15     49.12 o 
   6  13   2        1.81       81.58     49.83 o 
   7  13   2       25.51      112.65     58.65 o 
  -5  14   2        9.04       74.58     63.32 o 
  -4  14   2        4.79      -34.24     92.43 o 
  -3  14   2        2.53        0.92     57.78 o 
  -2  14   2       54.18       61.62     60.25 o 
  -1  14   2       39.93      121.20     50.00 o 
   0  14   2        0.97       65.33     45.71 o 
   1  14   2       14.65      164.32     83.53 o 
   2  14   2       25.17      330.00     90.37 o 
   3  14   2        8.59      142.82     55.93 o 
   4  14   2       74.96      148.15     59.94 o 
 -18   1   3       58.80       20.88     96.81 o 
 -17   1   3      665.69      888.95    125.83 o 
 -16   1   3        9.53      -12.79     79.33 o 
 -15   1   3     2223.65     2533.22    204.03 o 
 -14   1   3      685.66      935.84    127.35 o 
 -13   1   3     3755.76     3152.17    108.36 o 
 -12   1   3     1248.73     1193.77     76.88 o 
 -11   1   3     1083.35     1068.37     65.82 o 
 -10   1   3     2533.87     1947.73     53.26 o 
  -9   1   3      374.69      655.12     35.94 o 
  -8   1   3        2.30      187.60     64.36 o 
  -7   1   3    11221.95    12645.57    141.31 o 
  -6   1   3      814.88      798.51     35.44 o 
  -5   1   3    20933.22    22573.65    268.17 o 
  -4   1   3    32402.14    31004.94    288.58 o 
  -3   1   3     6324.51     8031.43     96.20 o 
  -2   1   3    50502.32    51840.17    519.17 o 
  -1   1   3     7958.42     7172.71     81.47 o 
   0   1   3     7620.95     9199.34    101.12 o 
   1   1   3     8638.27     8941.10    105.63 o 
   2   1   3     3632.62     4856.41     58.73 o 
   3   1   3     7176.90     8355.01     98.87 o 
   4   1   3     3474.65     3188.18     49.30 o 
   5   1   3     8036.65     8393.12     97.50 o 
   6   1   3    22297.95    22137.74    213.77 o 
   7   1   3     1084.12     1174.53     39.71 o 
   8   1   3     8380.71     7648.33    104.02 o 
   9   1   3     8054.77     8083.84    124.08 o 
  10   1   3      159.83      274.45     38.12 o 
  11   1   3      504.66      579.55     48.75 o 
  12   1   3      348.61      447.01     53.08 o 
  13   1   3      178.07      253.39     49.21 o 
  14   1   3      383.70      495.68     65.81 o 
  15   1   3        0.27       20.37    137.85 o 
  16   1   3      217.91      232.78     94.48 o 
 -18   2   3      616.41      700.86    127.80 o 
 -17   2   3       10.55       -1.22     89.56 o 
 -16   2   3     1445.96     1638.68    142.12 o 
 -15   2   3       21.71       54.62     76.33 o 
 -14   2   3     4307.06     4162.23    130.81 o 
 -13   2   3     1671.15     1852.42     88.79 o 
 -12   2   3      481.70      576.27     52.19 o 
 -11   2   3     1036.77     1045.07     57.88 o 
 -10   2   3     3297.65     3157.27     78.91 o 
  -9   2   3     2020.30     1990.97     60.78 o 
  -8   2   3     3696.13     3915.31     73.02 o 
  -7   2   3      121.51       98.93     20.76 o 
  -6   2   3    11355.65    12891.30    293.50 o 
  -5   2   3    20174.94    20202.91    290.17 o 
  -4   2   3    11489.90    12528.19    193.19 o 
  -3   2   3    29397.75    28944.85    271.87 o 
  -2   2   3       81.27      279.56     15.39 o 
  -1   2   3    11706.30    11456.24    121.46 o 
   0   2   3      627.10      439.37     23.53 o 
   1   2   3    12959.57    14016.55    148.12 o 
   2   2   3     1251.53     1606.73     57.97 o 
   3   2   3      433.79     1039.57     65.73 o 
   4   2   3     2486.07     3149.48     52.57 o 
   5   2   3     3214.97     2807.06     57.67 o 
   6   2   3      208.94      419.17     31.21 o 
   7   2   3    12947.07    12545.77    157.47 o 
   8   2   3     1793.64     1852.37     75.21 o 
   9   2   3     1568.58     1461.55     54.84 o 
  10   2   3     1721.24     1733.04     79.10 o 
  11   2   3       26.99       54.43     35.06 o 
  12   2   3      164.01      295.61     45.19 o 
  13   2   3       50.12       49.19     38.99 o 
  14   2   3       11.55       87.19     62.30 o 
  15   2   3       64.66       63.18     94.48 o 
  16   2   3       19.47       -0.20     75.31 o 
 -18   3   3        1.98      -76.68    135.56 o 
 -17   3   3       25.79      -92.00     85.58 o 
 -16   3   3       89.80       15.19     92.43 o 
 -15   3   3        0.02      -48.29     53.11 o 
 -14   3   3      135.17       20.00     52.84 o 
 -13   3   3       14.20      -30.77     37.33 o 
 -12   3   3      898.48     1053.11     63.17 o 
 -11   3   3     1084.92     1262.47     63.25 o 
 -10   3   3       13.23       -2.90     46.44 o 
  -9   3   3     1818.09     1630.30     68.68 o 
  -8   3   3     2460.83     2424.42     75.47 o 
  -7   3   3      353.69      553.55     49.14 o 
  -6   3   3     4020.76     3819.75     87.81 o 
  -5   3   3     4177.62     4138.19     87.76 o 
  -4   3   3      816.10     1112.04     39.33 o 
  -3   3   3      732.90     1116.79     25.43 o 
  -2   3   3     4049.16     4300.82     60.01 o 
  -1   3   3     3891.93     3805.70     55.59 o 
   0   3   3     1823.53     1814.38     34.23 o 
   1   3   3     5091.52     5787.85     78.27 o 
   2   3   3     9182.32     9922.97    118.03 o 
   3   3   3     1656.93     1699.14     42.57 o 
   4   3   3     1526.94     1620.74     43.88 o 
   5   3   3     7196.24     7143.61    101.86 o 
   6   3   3     1257.15     1218.04     43.87 o 
   7   3   3      247.52      419.51     35.51 o 
   8   3   3     1056.20      989.24     49.60 o 
   9   3   3     1317.43     1319.35     65.66 o 
  10   3   3      903.93     1056.46     66.62 o 
  11   3   3        1.51        2.15     43.05 o 
  12   3   3      474.30      568.40     51.88 o 
  13   3   3      738.58      703.36     78.61 o 
  14   3   3       27.48       41.29     60.40 o 
  15   3   3       50.46       51.69     67.02 o 
  16   3   3      127.40       97.66    101.33 o 
 -17   4   3       13.33     -180.75    120.50 o 
 -16   4   3      677.42      830.37    160.86 o 
 -15   4   3       25.86       -0.39     62.20 o 
 -14   4   3      714.65      798.26     80.68 o 
 -13   4   3      768.51     1026.93     67.78 o 
 -12   4   3     1990.06     1863.72     74.54 o 
 -11   4   3      415.22      349.11     55.10 o 
 -10   4   3       52.21       95.14     42.06 o 
  -9   4   3       59.34      217.30     73.17 o 
  -8   4   3     1653.76     1838.30     71.13 o 
  -7   4   3       37.80      137.42     33.97 o 
  -6   4   3     8812.41     9311.50    245.01 o 
  -5   4   3     2399.83     2241.22     68.05 o 
  -4   4   3     7300.03     7618.29     94.35 o 
  -3   4   3    19663.82    17877.38    166.90 o 
  -2   4   3      376.94      539.48     46.55 o 
  -1   4   3    12502.69    12599.90    142.00 o 
   0   4   3     8354.64     7802.45     95.10 o 
   1   4   3      246.60      896.44     91.06 o 
   2   4   3      252.10      546.58     38.87 o 
   3   4   3      442.69      578.36     46.33 o 
   4   4   3     6629.13     6935.70     99.71 o 
   5   4   3     5591.64     5048.41     92.38 o 
   6   4   3      737.85      916.15     78.86 o 
   7   4   3    10431.93     9952.04    156.93 o 
   8   4   3     2391.19     2368.63     65.39 o 
   9   4   3      640.90      715.02     48.19 o 
  10   4   3     1795.01     1794.56     63.95 o 
  11   4   3      734.07      891.67     56.06 o 
  12   4   3       80.12      122.27     58.36 o 
  13   4   3        0.17       -1.74     56.22 o 
  14   4   3      211.95      216.69    100.13 o 
  15   4   3      164.97      216.47     72.00 o 
 -17   5   3      654.48      498.64    103.94 o 
 -16   5   3       17.52       12.49     76.00 o 
 -15   5   3     1173.68     1213.24    167.50 o 
 -14   5   3      367.12      414.18     59.69 o 
 -13   5   3      980.99     1196.93     71.51 o 
 -12   5   3      226.95      344.09     49.81 o 
 -11   5   3      419.85      410.71     59.88 o 
 -10   5   3      429.71      551.00     62.80 o 
  -9   5   3     4056.55     3713.32    152.28 o 
  -8   5   3     1677.09     1296.30     65.72 o 
  -7   5   3     4834.70     5091.44    117.49 o 
  -6   5   3     7443.89     6762.35    185.10 o 
  -5   5   3      456.62      827.13     50.80 o 
  -4   5   3     4947.90     5314.42     64.85 o 
  -3   5   3      148.07      289.00     19.01 o 
  -2   5   3     4965.56     4547.20     76.04 o 
  -1   5   3    11669.04    12737.17    141.25 o 
   0   5   3     4709.60     4283.97     61.15 o 
   1   5   3      947.71      764.92     35.38 o 
   2   5   3    13329.05    13202.94    154.57 o 
   3   5   3      734.52      759.32     34.91 o 
   4   5   3     1732.56     1772.35     48.98 o 
   5   5   3      766.14      865.95     61.81 o 
   6   5   3       35.60       61.05     25.36 o 
   7   5   3      354.03      564.17     47.61 o 
   8   5   3     2152.96     2153.94     79.28 o 
   9   5   3       18.56       39.90     31.11 o 
  10   5   3     2120.47     1979.20     66.12 o 
  11   5   3      350.88      349.66     66.84 o 
  12   5   3      315.39      181.96     64.30 o 
  13   5   3      437.96      429.84     74.75 o 
  14   5   3        0.40        3.00     59.86 o 
  15   5   3       86.21      170.70     69.38 o 
 -16   6   3       13.76      -95.10    136.25 o 
 -15   6   3       22.13      -77.87     51.91 o 
 -14   6   3        0.01        5.55     42.71 o 
 -13   6   3        0.67       43.63     42.36 o 
 -12   6   3       56.48      128.13     54.98 o 
 -11   6   3      655.17      603.27     68.53 o 
 -10   6   3     3605.33     3385.21    111.30 o 
  -9   6   3     1317.50     1332.76     76.57 o 
  -8   6   3      701.46      768.96     62.70 o 
  -7   6   3     3158.98     2791.79     89.87 o 
  -6   6   3      484.14      666.13     52.64 o 
  -5   6   3      826.18      975.96     45.92 o 
  -4   6   3     1953.14     1852.86     44.45 o 
  -3   6   3     1662.99     1956.60     66.20 o 
  -2   6   3      120.52      231.51     21.56 o 
  -1   6   3     1203.34     1427.10     37.20 o 
   0   6   3     5597.09     5477.74     74.04 o 
   1   6   3     9459.00     8903.65    110.33 o 
   2   6   3      400.59      577.89     34.29 o 
   3   6   3     5437.42     5312.18     99.04 o 
   4   6   3     5003.10     4467.76     89.25 o 
   5   6   3        4.55       78.48     25.21 o 
   6   6   3     1890.53     1886.46     56.27 o 
   7   6   3     1202.67     1270.50     60.55 o 
   8   6   3      582.91      706.73     62.06 o 
   9   6   3       98.47      124.02     42.34 o 
  10   6   3      857.15      788.71     91.01 o 
  11   6   3      838.70      967.41     92.14 o 
  12   6   3      354.66      318.74     69.53 o 
  13   6   3      257.79      363.78     72.56 o 
  14   6   3      434.07      364.01     85.90 o 
  15   6   3      138.08      166.91     70.11 o 
 -16   7   3       14.42       22.53     61.12 o 
 -15   7   3       62.75      226.50     68.59 o 
 -14   7   3       51.06        4.32     59.76 o 
 -13   7   3      206.87      286.11     64.86 o 
 -12   7   3      113.63      184.92     60.40 o 
 -11   7   3       54.45       60.90     52.38 o 
 -10   7   3       98.32       75.44     50.48 o 
  -9   7   3      786.26      795.28     68.66 o 
  -8   7   3       76.64       71.68     46.91 o 
  -7   7   3      943.51     1176.43     72.47 o 
  -6   7   3      304.34      313.82     48.13 o 
  -5   7   3      707.16      853.92     69.62 o 
  -4   7   3     1031.52      963.78     48.49 o 
  -3   7   3       20.84        6.39     20.31 o 
  -2   7   3     1174.58     1073.19     35.31 o 
  -1   7   3        4.26       -6.55     18.19 o 
   0   7   3      460.80      527.90     29.23 o 
   1   7   3      161.46       89.27     25.33 o 
   2   7   3      288.23      446.77     41.80 o 
   3   7   3      113.93      144.28     27.74 o 
   4   7   3        0.42      -29.27     31.82 o 
   5   7   3      179.63      176.78     40.75 o 
   6   7   3      752.06      788.46     44.59 o 
   7   7   3      289.58      368.53     37.94 o 
   8   7   3      631.14      606.34     53.89 o 
   9   7   3      204.08      169.03     58.74 o 
  10   7   3      200.80      272.45     67.13 o 
  11   7   3      265.77      311.53     67.72 o 
  12   7   3       83.45      158.70     64.65 o 
  13   7   3       62.45       28.36     59.57 o 
  14   7   3        3.87       10.26     61.25 o 
 -15   8   3       79.53      130.03     90.68 o 
 -14   8   3       98.24       64.76     60.01 o 
 -13   8   3       16.04       -2.19     54.03 o 
 -12   8   3      255.42      312.19     78.10 o 
 -11   8   3       21.83       32.69     50.95 o 
 -10   8   3      693.50      774.90    105.57 o 
  -9   8   3      186.54      265.32     55.90 o 
  -8   8   3     1641.79     1549.01    119.34 o 
  -7   8   3     3549.87     3130.71    103.55 o 
  -6   8   3       93.98      197.35     46.66 o 
  -5   8   3     1387.74     1371.36     69.37 o 
  -4   8   3       56.49       36.79     28.12 o 
  -3   8   3       11.10       97.76     29.27 o 
  -2   8   3     1573.25     1734.07     48.75 o 
  -1   8   3      823.13      718.72     35.03 o 
   0   8   3     2481.56     2516.05     60.79 o 
   1   8   3     4439.11     4002.34     78.39 o 
   2   8   3      100.28       58.40     26.32 o 
   3   8   3     4097.20     3889.02     86.08 o 
   4   8   3     1628.19     1475.46     53.05 o 
   5   8   3      215.35      306.26     38.98 o 
   6   8   3      422.13      516.62     50.72 o 
   7   8   3        3.59      -15.60     34.41 o 
   8   8   3      737.71      637.43     81.17 o 
   9   8   3      477.36      409.83     68.20 o 
  10   8   3       35.31        7.13     56.08 o 
  11   8   3      986.18      893.70    160.30 o 
  12   8   3      313.55      266.88     70.73 o 
  13   8   3      125.41      176.60     67.61 o 
 -14   9   3        0.12       26.94     60.41 o 
 -13   9   3       76.41       86.80     64.11 o 
 -12   9   3        5.87       10.85     57.66 o 
 -11   9   3      240.25      366.15     67.78 o 
 -10   9   3        2.23      -14.18     51.51 o 
  -9   9   3      588.03      757.79    172.80 o 
  -8   9   3      821.39     1011.45     90.26 o 
  -7   9   3      141.07      133.07     49.14 o 
  -6   9   3      151.60      219.95     39.02 o 
  -5   9   3      531.70      668.61     58.42 o 
  -4   9   3       96.49      162.53     35.65 o 
  -3   9   3       43.06       41.13     31.43 o 
  -2   9   3      247.16      258.68     31.02 o 
  -1   9   3      681.24      669.27     45.51 o 
   0   9   3      352.48      347.47     35.64 o 
   1   9   3      129.86      116.45     30.25 o 
   2   9   3      946.73      908.50     53.33 o 
   3   9   3       10.84       84.47     30.39 o 
   4   9   3     2246.71     2269.41    100.19 o 
   5   9   3      723.76      739.65     47.73 o 
   6   9   3      272.62      246.07     44.23 o 
   7   9   3      159.86      246.92     59.26 o 
   8   9   3       58.54       90.85     55.67 o 
   9   9   3       34.83      123.25     66.49 o 
  10   9   3        8.99       39.33     54.77 o 
  11   9   3      125.79      169.05     87.96 o 
  12   9   3      137.37      250.83     71.84 o 
 -13  10   3        0.00       13.90     61.77 o 
 -12  10   3       14.57      -24.16     57.14 o 
 -11  10   3       11.00      -21.71     50.42 o 
 -10  10   3       16.30       -5.24     51.78 o 
  -9  10   3       29.44      -32.01     46.57 o 
  -8  10   3      673.08      583.24     75.83 o 
  -7  10   3       99.99       86.26     50.11 o 
  -6  10   3        5.25       25.05     35.21 o 
  -5  10   3       72.93       75.09     35.17 o 
  -4  10   3      126.15      115.90     36.13 o 
  -3  10   3       74.41       94.82     40.42 o 
  -2  10   3      153.59      174.42     43.10 o 
  -1  10   3        3.25       25.00     29.82 o 
   0  10   3      191.11      232.90     36.53 o 
   1  10   3      431.26      379.58     38.94 o 
   2  10   3       76.80       63.00     30.84 o 
   3  10   3      256.27      324.33     39.23 o 
   4  10   3      136.30      181.64     41.45 o 
   5  10   3       76.52       65.89     38.46 o 
   6  10   3       90.03       99.51     51.50 o 
   7  10   3       84.32       99.27     55.31 o 
   8  10   3      209.36      249.51     62.85 o 
   9  10   3      246.42      246.86     64.05 o 
  10  10   3        5.90       35.36     57.00 o 
  11  10   3       77.66      142.07     64.82 o 
 -12  11   3        2.76       34.93     61.08 o 
 -11  11   3       53.84      -14.42     81.18 o 
 -10  11   3       13.28      -48.88     56.06 o 
  -9  11   3      247.36      126.06     56.80 o 
  -8  11   3      401.37      378.82     65.51 o 
  -7  11   3       13.84      -22.98     45.19 o 
  -6  11   3      408.27      433.04     49.74 o 
  -5  11   3        0.09      -32.24     32.23 o 
  -4  11   3        8.74       33.95     46.86 o 
  -3  11   3       41.43      119.73     42.61 o 
  -2  11   3        9.92      -25.53     34.94 o 
  -1  11   3      340.63      332.10     50.22 o 
   0  11   3      306.83      322.91     42.21 o 
   1  11   3      242.87      291.18     40.58 o 
   2  11   3      596.19      638.33     80.44 o 
   3  11   3       79.32      118.05     39.00 o 
   4  11   3      138.00      252.46     45.80 o 
   5  11   3      333.30      301.13     59.66 o 
   6  11   3        2.09       -7.25     46.21 o 
   7  11   3        7.02       61.74     51.65 o 
   8  11   3        9.37       20.87     52.45 o 
   9  11   3      148.08      200.07     64.54 o 
  10  11   3       77.69      151.95     64.16 o 
 -10  12   3       19.95      -25.38     57.32 o 
  -9  12   3        0.80       13.50     52.16 o 
  -8  12   3       81.87       31.54     53.00 o 
  -7  12   3       18.90       54.53     51.75 o 
  -6  12   3        0.17       31.18     42.15 o 
  -5  12   3       20.12       20.24     50.74 o 
  -4  12   3        2.25       16.10     41.18 o 
  -3  12   3       20.84       18.61     40.68 o 
  -2  12   3        9.84       23.31     57.78 o 
  -1  12   3        7.42       26.07     40.89 o 
   0  12   3       16.04      -22.32     37.06 o 
   1  12   3       44.26       39.02     38.15 o 
   2  12   3       15.67       60.64     39.89 o 
   3  12   3      137.87      145.07     43.13 o 
   4  12   3        0.69       50.08     36.65 o 
   5  12   3       91.05      144.97     52.01 o 
   6  12   3       30.59      115.97     54.80 o 
   7  12   3        2.06       25.26     53.26 o 
   8  12   3       68.36      109.32     59.77 o 
  -8  13   3       17.87       -1.42    147.20 o 
  -7  13   3        8.66       96.98     67.12 o 
  -6  13   3       24.69      108.54     65.35 o 
  -5  13   3       50.62       12.10     64.36 o 
  -4  13   3       40.16       64.59     44.13 o 
  -3  13   3        4.01      111.56     57.28 o 
  -2  13   3       20.67       63.15     46.12 o 
  -1  13   3       26.32       33.75     40.19 o 
   0  13   3        3.50       69.13     47.57 o 
   1  13   3       32.58      120.30     52.18 o 
   2  13   3      330.79      234.68     67.78 o 
   3  13   3      192.89      148.22     56.06 o 
   4  13   3       66.94       50.04     53.68 o 
   5  13   3        4.22      129.92     59.82 o 
   6  13   3       13.90       42.14     50.21 o 
  -4  14   3        4.85       18.19     57.60 o 
  -3  14   3        8.39       27.30    125.98 o 
  -2  14   3       11.84        9.42     85.24 o 
  -1  14   3        9.21       59.51     45.99 o 
   0  14   3       11.68       68.94     48.15 o 
   1  14   3        6.82      154.79     56.88 o 
   2  14   3        9.81      104.07     80.79 o 
 -18   0   4      774.94      772.29    184.86 o 
 -17   0   4      618.95      251.95    147.89 o 
 -16   0   4     1412.68     1506.24    204.03 o 
 -15   0   4       76.43       13.69    106.81 o 
 -14   0   4      965.32      501.17    128.72 o 
 -13   0   4        1.15       43.82     91.74 o 
 -12   0   4     1403.04     1550.06    154.73 o 
 -11   0   4      894.59     1000.80     75.66 o 
 -10   0   4     6124.69     6725.43    166.35 o 
  -9   0   4      662.02      845.48     55.01 o 
  -8   0   4    15157.02    14970.94    211.45 o 
  -7   0   4    10398.67    10065.08    151.60 o 
  -6   0   4    17234.60    17409.34    274.04 o 
  -5   0   4    14959.26    13719.36    222.39 o 
  -4   0   4      142.42      144.55     23.59 o 
  -3   0   4     3430.88     3346.08     76.86 o 
  -2   0   4      762.20      574.05     33.85 o 
  -1   0   4      612.01      604.57     36.30 o 
   0   0   4    17213.62    15370.70    206.82 o 
   1   0   4     2284.90     1832.58     59.07 o 
   2   0   4    29584.63    30012.46    416.66 o 
   3   0   4    40041.99    39706.47    610.18 o 
   4   0   4        0.55       28.02     19.71 o 
   5   0   4    16152.55    15258.43    222.38 o 
   6   0   4     6401.84     6223.80    145.43 o 
   7   0   4        1.95        8.13     32.62 o 
   8   0   4        5.35       -8.88     33.40 o 
   9   0   4      496.61      461.14     68.62 o 
  10   0   4     2255.06     1905.68    104.65 o 
  11   0   4     1384.31     1581.00    102.51 o 
  12   0   4      746.96      678.57     84.61 o 
  13   0   4     1405.77     1548.80    173.22 o 
  14   0   4      668.16      510.91    224.57 o 
  15   0   4      210.06      358.28    137.62 o 
 -18   1   4       40.33      -84.62     91.74 o 
 -17   1   4      264.34      285.82     99.07 o 
 -16   1   4      104.65       62.23     83.64 o 
 -15   1   4      541.33      543.69    100.64 o 
 -14   1   4      176.41      315.88     81.26 o 
 -13   1   4     2544.27     2249.77    163.63 o 
 -12   1   4       99.41      220.28     55.79 o 
 -11   1   4     1872.81     1663.46     75.20 o 
 -10   1   4      105.92      237.74     33.35 o 
  -9   1   4     4974.49     5004.52     80.91 o 
  -8   1   4      299.04      374.41     42.30 o 
  -7   1   4     3139.02     2962.51     49.72 o 
  -6   1   4     1042.51     1595.97     37.86 o 
  -5   1   4     3601.94     3691.29     69.39 o 
  -4   1   4     1412.91     1289.46     67.68 o 
  -3   1   4     1527.21     1555.40     40.72 o 
  -2   1   4      392.02      478.66     27.04 o 
  -1   1   4     1213.04     1068.41     28.83 o 
   0   1   4      342.81      461.93     23.19 o 
   1   1   4    14725.81    14912.17    177.09 o 
   2   1   4     3733.61     3315.69     49.38 o 
   3   1   4       31.13       44.89     14.71 o 
   4   1   4     3163.71     2939.62     49.80 o 
   5   1   4        3.46       -8.98     15.08 o 
   6   1   4      204.50      210.18     22.91 o 
   7   1   4     1051.16     1076.63     46.21 o 
   8   1   4      338.88      354.70     37.19 o 
   9   1   4      359.17      380.84     40.89 o 
  10   1   4       18.11       15.47     35.28 o 
  11   1   4       68.24       64.21     39.86 o 
  12   1   4      493.66      577.06     94.28 o 
  13   1   4       13.68       26.69     42.11 o 
  14   1   4      181.15      144.14     48.74 o 
  15   1   4       50.82      128.28     63.04 o 
 -18   2   4       65.44       87.37    113.65 o 
 -17   2   4       15.50     -114.46     80.21 o 
 -16   2   4      242.13       84.80    150.62 o 
 -15   2   4        1.02      -39.80     69.71 o 
 -14   2   4      381.65      214.65     76.61 o 
 -13   2   4      170.39      280.94     60.22 o 
 -12   2   4      623.14      659.83     66.57 o 
 -11   2   4      414.12      637.66     49.08 o 
 -10   2   4     1871.08     2085.42     65.79 o 
  -9   2   4      532.17      473.33     59.28 o 
  -8   2   4     6060.83     5711.18    215.65 o 
  -7   2   4      374.70      357.50     27.30 o 
  -6   2   4     2443.97     2285.10     55.46 o 
  -5   2   4     1095.49      925.12     32.39 o 
  -4   2   4      727.75      611.58     23.46 o 
  -3   2   4     1279.29     1197.12     37.14 o 
  -2   2   4      538.19      605.79     21.51 o 
  -1   2   4     7787.42     8376.90     99.57 o 
   0   2   4    21349.72    20782.71    210.75 o 
   1   2   4      208.92      419.87     38.67 o 
   2   2   4    11127.63    11176.42    131.57 o 
   3   2   4    14380.05    13807.66    139.84 o 
   4   2   4     1220.09     1502.92     36.78 o 
   5   2   4     3690.55     3728.14     71.14 o 
   6   2   4     5872.47     5840.92     95.42 o 
   7   2   4     4943.41     5338.49     94.34 o 
   8   2   4       23.22      -11.81     28.16 o 
   9   2   4     1379.73     1181.50     55.58 o 
  10   2   4     2345.07     2041.84     68.66 o 
  11   2   4      838.62      837.94     96.38 o 
  12   2   4      221.68      222.94     46.22 o 
  13   2   4     1036.36      984.60     89.51 o 
  14   2   4      256.89      372.20     64.22 o 
  15   2   4       21.80      -21.90    158.84 o 
 -18   3   4      262.24      203.57    104.69 o 
 -17   3   4      661.23      783.08    199.23 o 
 -16   3   4      162.78      170.09     84.86 o 
 -15   3   4     1166.87     1042.71    115.02 o 
 -14   3   4      232.43      304.48     63.43 o 
 -13   3   4      564.05      467.02    122.99 o 
 -12   3   4        1.62       39.68     37.24 o 
 -11   3   4     2556.93     2673.78    112.79 o 
 -10   3   4      677.11      887.75     62.33 o 
  -9   3   4     7381.56     7721.44    150.13 o 
  -8   3   4     1212.42     1179.89     56.85 o 
  -7   3   4     7751.71     7669.60    140.05 o 
  -6   3   4     5199.56     4500.90     74.38 o 
  -5   3   4     4455.09     4379.30     71.81 o 
  -4   3   4     8332.99     7934.59     94.73 o 
  -3   3   4      368.14      426.50     20.87 o 
  -2   3   4       75.67       26.56     13.70 o 
  -1   3   4     1343.50      889.53     27.04 o 
   0   3   4       62.53       63.90     14.79 o 
   1   3   4    20799.32    20025.68    188.74 o 
   2   3   4    12180.59    11104.42    134.11 o 
   3   3   4     3095.03     2953.39     59.90 o 
   4   3   4    15271.97    14786.77    173.61 o 
   5   3   4      169.10      285.48     32.56 o 
   6   3   4     3619.95     3444.80     72.83 o 
   7   3   4     2649.53     2755.22     68.34 o 
   8   3   4       46.65       22.05     29.08 o 
   9   3   4      566.31      599.02     47.58 o 
  10   3   4        6.95       49.31     33.61 o 
  11   3   4      882.55      950.78     61.26 o 
  12   3   4      830.09      955.93    102.30 o 
  13   3   4        2.50       28.52     63.85 o 
  14   3   4      506.26      444.28    161.58 o 
  15   3   4      247.36      268.04    134.19 o 
 -17   4   4      141.35      269.68    197.18 o 
 -16   4   4      312.87      411.42    100.55 o 
 -15   4   4      239.81      336.78     69.01 o 
 -14   4   4     1047.89      963.23     85.06 o 
 -13   4   4       54.73       29.47     40.13 o 
 -12   4   4     4189.62     3665.71     99.23 o 
 -11   4   4        0.18       21.16     41.55 o 
 -10   4   4     1542.30     1272.39     71.36 o 
  -9   4   4      240.42      130.55     50.14 o 
  -8   4   4     1158.74     1260.28     88.96 o 
  -7   4   4      256.59      428.52     44.79 o 
  -6   4   4     2820.23     2781.34     95.28 o 
  -5   4   4      957.86     1100.30     51.63 o 
  -4   4   4     8372.22     7901.75     88.98 o 
  -3   4   4      808.19      622.70     31.08 o 
  -2   4   4     4850.97     4937.22     66.06 o 
  -1   4   4     7282.57     7178.93     92.96 o 
   0   4   4       33.62       57.08     15.99 o 
   1   4   4       46.75       26.18     18.64 o 
   2   4   4        0.70       39.22     19.16 o 
   3   4   4      181.69      279.22     35.07 o 
   4   4   4      858.36      779.48     47.96 o 
   5   4   4      424.92      433.64     34.58 o 
   6   4   4     2306.56     2284.79     70.88 o 
   7   4   4     1415.94     1428.69     55.47 o 
   8   4   4      221.72      263.54     37.36 o 
   9   4   4     1004.95     1081.39     56.99 o 
  10   4   4      658.01      668.24     50.92 o 
  11   4   4       64.85       33.41     35.19 o 
  12   4   4        0.64      -20.92     45.99 o 
  13   4   4        4.12      -69.76     50.88 o 
  14   4   4      133.44       13.78    108.18 o 
  15   4   4      138.69      118.73    168.43 o 
 -17   5   4       44.19       70.22    135.56 o 
 -16   5   4        1.43      -30.02     59.68 o 
 -15   5   4       54.30       -2.26     89.51 o 
 -14   5   4        0.03       39.48     49.61 o 
 -13   5   4       37.00      126.64     46.09 o 
 -12   5   4      307.61      522.79     65.92 o 
 -11   5   4      744.28     1035.60     76.63 o 
 -10   5   4      514.34      530.38     60.14 o 
  -9   5   4      764.39     1029.49     70.35 o 
  -8   5   4      174.05      169.99     42.18 o 
  -7   5   4     2736.35     2639.19     84.71 o 
  -6   5   4     2098.32     2025.94     76.02 o 
  -5   5   4      728.89      834.04     91.95 o 
  -4   5   4      147.75      202.73     23.12 o 
  -3   5   4      889.45      880.49     33.99 o 
  -2   5   4     6721.35     6846.61     84.59 o 
  -1   5   4      647.14      593.45     47.56 o 
   0   5   4     1034.52     1067.66     32.68 o 
   1   5   4     9038.66     8537.02    114.99 o 
   2   5   4       89.41       88.64     22.54 o 
   3   5   4     1538.28     1605.55     48.90 o 
   4   5   4     8104.59     7525.87    112.61 o 
   5   5   4     2901.70     2785.89     66.69 o 
   6   5   4      657.38      730.74     53.63 o 
   7   5   4     1456.00     1373.46     63.08 o 
   8   5   4     1860.94     1984.67     64.43 o 
   9   5   4      613.56      662.84     49.46 o 
  10   5   4      339.02      376.14     45.40 o 
  11   5   4     1179.85     1108.52    114.06 o 
  12   5   4      675.82      735.52     90.42 o 
  13   5   4        0.91      -28.67     55.62 o 
  14   5   4      256.99      306.99     96.76 o 
 -16   6   4      205.42      284.90     79.42 o 
 -15   6   4      121.52      109.82     92.05 o 
 -14   6   4      346.94      393.32     57.00 o 
 -13   6   4      254.84      291.40     62.02 o 
 -12   6   4     1359.04     1173.93     81.52 o 
 -11   6   4       89.62       -4.76     65.35 o 
 -10   6   4      906.37      919.04     73.56 o 
  -9   6   4      164.02       42.47     43.21 o 
  -8   6   4     1014.63     1151.46     68.57 o 
  -7   6   4      401.58      472.60     55.56 o 
  -6   6   4     1677.25     1727.17     70.68 o 
  -5   6   4       97.28      107.07     28.04 o 
  -4   6   4     2422.70     2379.70     76.69 o 
  -3   6   4     1862.82     1667.61     48.41 o 
  -2   6   4      659.04      713.96     30.66 o 
  -1   6   4     1894.48     1823.42     42.63 o 
   0   6   4     2026.49     1964.48     51.74 o 
   1   6   4      444.66      478.04     34.12 o 
   2   6   4      520.31      323.72     36.65 o 
   3   6   4     1086.77      927.05     76.40 o 
   4   6   4      581.12      566.34     46.34 o 
   5   6   4     4379.29     3982.38     82.63 o 
   6   6   4       40.63       47.85     29.23 o 
   7   6   4      325.81      334.99     38.26 o 
   8   6   4      139.11      180.54     43.43 o 
   9   6   4      200.13      226.82     40.27 o 
  10   6   4       24.80      -15.89     40.93 o 
  11   6   4        0.03      -22.18     53.06 o 
  12   6   4      138.64      244.21     67.04 o 
  13   6   4       28.35      141.48     64.45 o 
  14   6   4       48.24       54.92     63.42 o 
 -16   7   4      140.48      109.54     96.12 o 
 -15   7   4      423.54      452.21     76.67 o 
 -14   7   4      128.33       86.52     59.14 o 
 -13   7   4      718.20      710.62     80.51 o 
 -12   7   4       51.61       79.95     54.98 o 
 -11   7   4     1402.44     1183.89    101.48 o 
 -10   7   4       51.73      -16.93     45.79 o 
  -9   7   4      497.23      308.32     56.56 o 
  -8   7   4       92.60      165.83     48.94 o 
  -7   7   4       54.18       75.89     41.49 o 
  -6   7   4      321.37      371.62     63.38 o 
  -5   7   4     4413.58     4186.16     91.82 o 
  -4   7   4       20.24       46.59     27.96 o 
  -3   7   4     5745.77     5406.06    101.36 o 
  -2   7   4     3167.27     2860.41     61.29 o 
  -1   7   4       64.12      116.66     25.37 o 
   0   7   4     2514.44     2558.21     61.07 o 
   1   7   4      883.75      862.89     43.68 o 
   2   7   4       47.79       21.87     25.14 o 
   3   7   4       17.91      -10.27     29.39 o 
   4   7   4     1589.41     1619.94     63.98 o 
   5   7   4     3041.92     2663.58     69.91 o 
   6   7   4      876.34      913.88     71.94 o 
   7   7   4      403.82      415.56     42.51 o 
   8   7   4     2219.88     2135.11     68.00 o 
   9   7   4      453.00      359.12     67.42 o 
  10   7   4      172.37      296.56     66.30 o 
  11   7   4      340.87      466.42     73.19 o 
  12   7   4      326.39      310.54     70.65 o 
  13   7   4        0.27       67.74     60.43 o 
 -15   8   4        0.71      -59.62     57.10 o 
 -14   8   4       14.25      -24.72     66.79 o 
 -13   8   4       17.73      -53.08     52.18 o 
 -12   8   4       11.45       11.27     76.57 o 
 -11   8   4      192.54      289.61     63.08 o 
 -10   8   4      402.36      454.45     65.64 o 
  -9   8   4       27.21      -30.87     44.13 o 
  -8   8   4       71.91      103.91     49.08 o 
  -7   8   4        0.42      -27.27     40.99 o 
  -6   8   4       57.34       44.87     40.38 o 
  -5   8   4       18.86       -9.28     29.41 o 
  -4   8   4       74.23      103.41     32.05 o 
  -3   8   4      659.55      693.88     61.47 o 
  -2   8   4       25.17       46.50     27.46 o 
  -1   8   4     1035.41      979.98     86.50 o 
   0   8   4       20.26       19.29     25.58 o 
   1   8   4        0.86      -37.37     24.91 o 
   2   8   4      802.70      755.60     45.17 o 
   3   8   4        0.76       30.57     28.63 o 
   4   8   4      141.98      150.02     32.72 o 
   5   8   4       26.45       21.43     35.40 o 
   6   8   4      264.51      293.50     45.87 o 
   7   8   4        7.93        0.58     30.60 o 
   8   8   4      155.29      195.44     46.91 o 
   9   8   4      411.01      461.30     72.17 o 
  10   8   4      155.53      264.50     67.40 o 
  11   8   4      103.26      131.03     66.59 o 
  12   8   4      106.54      154.68     65.77 o 
 -14   9   4       76.53      -18.87     61.94 o 
 -13   9   4      256.03      205.69     68.86 o 
 -12   9   4       13.63      -16.75     55.32 o 
 -11   9   4      568.34      510.18     73.27 o 
 -10   9   4      546.47      426.42     67.17 o 
  -9   9   4       36.65      -32.57     45.20 o 
  -8   9   4        3.63       43.00     52.42 o 
  -7   9   4       75.23       67.07     47.79 o 
  -6   9   4       48.43       19.34     33.29 o 
  -5   9   4      473.25      435.89     46.09 o 
  -4   9   4        2.64        2.92     30.82 o 
  -3   9   4     1282.65     1236.24     64.59 o 
  -2   9   4     1104.51     1090.25     74.03 o 
  -1   9   4      186.57      273.21     37.53 o 
   0   9   4     1100.16     1085.47     54.59 o 
   1   9   4       48.26       58.65     30.18 o 
   2   9   4       61.17       60.94     29.83 o 
   3   9   4       31.22       31.24     30.12 o 
   4   9   4      213.94      220.17     36.52 o 
   5   9   4      238.08      244.36     37.38 o 
   6   9   4      142.80      113.75     41.28 o 
   7   9   4      159.98      197.51     47.09 o 
   8   9   4      492.33      410.05     70.62 o 
   9   9   4      167.65      186.89     76.65 o 
  10   9   4       33.41       61.43     58.18 o 
  11   9   4       50.98      -17.22     57.96 o 
 -13  10   4        0.62      -14.20     61.53 o 
 -12  10   4      258.20       97.40    117.20 o 
 -11  10   4       39.17       -1.02     55.26 o 
 -10  10   4       43.50       12.85     59.51 o 
  -9  10   4       89.85      105.87     54.64 o 
  -8  10   4      103.41       18.44     48.45 o 
  -7  10   4       16.95       30.81     46.47 o 
  -6  10   4      483.63      468.48     50.55 o 
  -5  10   4       60.14       72.40     39.87 o 
  -4  10   4     1033.76     1055.85     75.82 o 
  -3  10   4      317.58      360.99     49.67 o 
  -2  10   4      278.10      258.60     60.08 o 
  -1  10   4      577.94      567.89     56.12 o 
   0  10   4        4.51       13.33     30.92 o 
   1  10   4      115.10       79.85     35.23 o 
   2  10   4      172.38      176.73     35.10 o 
   3  10   4      308.52      218.68     36.95 o 
   4  10   4      292.45      256.45     39.51 o 
   5  10   4        0.32      -13.34     35.23 o 
   6  10   4      308.41      423.87     52.96 o 
   7  10   4      135.05      177.31     58.01 o 
   8  10   4       79.42      186.11     61.98 o 
   9  10   4      421.82      551.74     95.19 o 
  10  10   4      185.90      228.80     69.29 o 
 -11  11   4        5.65      -16.71     63.19 o 
 -10  11   4       15.27       40.51     58.35 o 
  -9  11   4        1.07      -58.59     48.36 o 
  -8  11   4       14.32      -32.37     58.86 o 
  -7  11   4       20.62        8.97     52.46 o 
  -6  11   4      113.80       89.25     44.47 o 
  -5  11   4        6.90        0.03     39.14 o 
  -4  11   4       76.82      103.49     41.60 o 
  -3  11   4       19.49       45.36     41.12 o 
  -2  11   4        8.86       34.63     38.60 o 
  -1  11   4        4.59       54.32     40.09 o 
   0  11   4        1.81       -3.02     37.14 o 
   1  11   4       65.56       43.55     34.72 o 
   2  11   4      180.18      170.40     40.32 o 
   3  11   4       42.68       79.24     33.79 o 
   4  11   4       66.21       76.38     39.15 o 
   5  11   4       87.39       66.83     39.08 o 
   6  11   4       20.82       34.02     51.37 o 
   7  11   4        5.03       61.78     52.55 o 
   8  11   4       16.84      163.55     61.83 o 
   9  11   4       81.99       85.61     62.82 o 
 -10  12   4       24.46       55.87     60.24 o 
  -9  12   4      124.77       57.45     90.06 o 
  -8  12   4       58.59       74.04     64.84 o 
  -7  12   4       75.53       75.59     95.85 o 
  -6  12   4        3.04       -9.20     41.63 o 
  -5  12   4        2.01      -15.98     40.98 o 
  -4  12   4      190.80      270.78     53.53 o 
  -3  12   4        2.47       33.57     40.53 o 
  -2  12   4      163.16      139.99     45.61 o 
  -1  12   4      264.29      296.72    106.08 o 
   0  12   4       15.53       70.23     48.00 o 
   1  12   4       54.45       39.38     39.64 o 
   2  12   4        7.52       38.18     40.12 o 
   3  12   4        0.89       73.74     41.04 o 
   4  12   4        0.92       52.85     67.26 o 
   5  12   4       32.79       70.11     49.68 o 
   6  12   4       84.44      163.68     57.43 o 
   7  12   4       83.51      172.80     77.40 o 
  -7  13   4      156.29       76.50    212.93 o 
  -6  13   4        0.16       -2.72     44.62 o 
  -5  13   4       80.92       73.56     57.54 o 
  -4  13   4       10.75       43.82     60.03 o 
  -3  13   4       13.16       69.74     65.54 o 
  -2  13   4       39.11      144.04     48.31 o 
  -1  13   4       15.77       98.69     46.17 o 
   0  13   4        0.22      -40.78     40.43 o 
   1  13   4        0.87      -10.63     58.88 o 
   2  13   4        0.12       12.60     48.38 o 
   3  13   4       16.93       65.26     42.08 o 
   4  13   4        2.86       98.04     57.88 o 
   5  13   4        0.76      124.15     62.14 o 
 -18   1   5      258.90      137.25    116.39 o 
 -17   1   5       39.24     -101.99     83.72 o 
 -16   1   5      818.08     1279.86    264.96 o 
 -15   1   5      155.71      296.70     90.37 o 
 -14   1   5     1565.76     1826.98    127.10 o 
 -13   1   5     1154.69     1648.61    204.71 o 
 -12   1   5     1412.06     1395.05    100.99 o 
 -11   1   5     3309.50     2999.32     97.50 o 
 -10   1   5      126.96      183.60     42.43 o 
  -9   1   5     2336.02     1735.76     60.11 o 
  -8   1   5       32.96      115.53     24.94 o 
  -7   1   5      280.20      194.54     20.41 o 
  -6   1   5     1100.28     1191.79     34.97 o 
  -5   1   5     1203.90     1298.91     42.82 o 
  -4   1   5     7693.15     7593.62    117.73 o 
  -3   1   5    19110.82    18006.31    225.51 o 
  -1   1   5    18870.49    18386.23    193.03 o 
   0   1   5    13483.79    13762.47    154.01 o 
   1   1   5      277.91      384.67     28.08 o 
   2   1   5     1069.76     1206.17     34.72 o 
   3   1   5     1520.47     1631.73     37.89 o 
   4   1   5     3207.76     2853.24     52.07 o 
   5   1   5      880.97      747.54     52.41 o 
   6   1   5     1926.86     1726.12     53.06 o 
   7   1   5    10943.06    10073.71    157.58 o 
   8   1   5     3393.02     3628.94     94.08 o 
   9   1   5      246.89      164.76     42.06 o 
  10   1   5     2668.05     2634.32     88.11 o 
  11   1   5      853.19      877.89     97.44 o 
  12   1   5       16.54       41.67     45.63 o 
  13   1   5      192.35      346.40     55.00 o 
  14   1   5      331.09      330.81     81.43 o 
 -17   2   5      459.58      443.67    103.81 o 
 -16   2   5      105.95       11.52     81.18 o 
 -15   2   5     1161.32     1585.88    125.61 o 
 -14   2   5      611.05      603.59     92.59 o 
 -13   2   5     1468.35     1566.33    125.29 o 
 -12   2   5     1699.45     1578.61    145.61 o 
 -11   2   5     1246.35     1168.37     75.38 o 
 -10   2   5     3802.89     3231.74     91.32 o 
  -9   2   5      124.80      180.49     36.08 o 
  -8   2   5     2731.81     2176.88     69.23 o 
  -7   2   5       97.54       96.12     22.75 o 
  -6   2   5      802.08      675.18     49.02 o 
  -5   2   5     3735.73     4064.06     87.83 o 
  -4   2   5     8198.58     7749.03     96.93 o 
  -3   2   5      222.73      271.67     27.38 o 
  -2   2   5    12017.46    11193.60    137.67 o 
  -1   2   5      647.23      993.28     78.55 o 
   0   2   5     2031.76     1655.13     42.37 o 
   1   2   5     3524.40     4020.72     67.94 o 
   2   2   5      420.59      515.28     30.52 o 
   3   2   5       89.88      122.31     22.06 o 
   4   2   5       25.60      -28.03     20.56 o 
   5   2   5      733.45      643.01     42.55 o 
   6   2   5     3184.39     2836.58     67.99 o 
   7   2   5     1027.00     1340.90     52.03 o 
   8   2   5      707.66      686.49     47.66 o 
   9   2   5      572.01      910.18     55.07 o 
  10   2   5      170.29      133.92     42.93 o 
  11   2   5      474.81      478.88     55.86 o 
  12   2   5      299.70      411.62     56.33 o 
  13   2   5        2.04        4.76     43.51 o 
  14   2   5        3.34      -22.29     71.94 o 
 -17   3   5       37.87      -40.13     79.52 o 
 -16   3   5       98.51       58.33     90.37 o 
 -15   3   5      151.37       21.91    130.08 o 
 -14   3   5       13.93      -16.22     50.55 o 
 -13   3   5       44.95       14.60     47.63 o 
 -12   3   5      121.77       54.14     46.03 o 
 -11   3   5       59.76      105.09     48.65 o 
 -10   3   5      234.40      381.79     49.63 o 
  -9   3   5       18.26       49.32     33.77 o 
  -8   3   5     1522.34     1206.23     58.68 o 
  -7   3   5     1731.25     1683.92     80.12 o 
  -6   3   5      500.85      706.83     51.58 o 
  -5   3   5     1802.84     1610.87     38.15 o 
  -4   3   5     1954.49     1883.21     42.50 o 
  -3   3   5      727.76      855.95     29.10 o 
  -2   3   5      287.90      393.23     25.70 o 
  -1   3   5      110.70      200.03     19.25 o 
   0   3   5     2932.22     2891.75     52.22 o 
   1   3   5      501.61      424.05     23.51 o 
   2   3   5      382.65      506.41     37.08 o 
   3   3   5     5212.87     5195.57     86.28 o 
   4   3   5     4234.83     4138.92     78.25 o 
   5   3   5      168.24      169.53     32.16 o 
   6   3   5      157.51      206.60     31.67 o 
   7   3   5      913.78      944.42     74.86 o 
   8   3   5       45.12       45.83     31.44 o 
   9   3   5      182.98      238.90     39.79 o 
  10   3   5      667.32      731.65     65.50 o 
  11   3   5      649.95      680.50     62.33 o 
  12   3   5      135.28      175.54     49.14 o 
  13   3   5      110.33       24.95     45.90 o 
  14   3   5      196.40      183.08    210.87 o 
 -17   4   5      217.42      391.50    127.35 o 
 -16   4   5       26.10      -11.99    114.34 o 
 -15   4   5      549.68      697.12     80.46 o 
 -14   4   5      503.40      628.84     73.97 o 
 -13   4   5      995.42     1160.19    110.79 o 
 -12   4   5      406.50      705.30     68.13 o 
 -11   4   5       83.47       81.50     45.44 o 
 -10   4   5     1244.94     1126.86     71.34 o 
  -9   4   5        0.80       11.59     56.98 o 
  -8   4   5      311.30      287.31     44.26 o 
  -7   4   5     1116.36     1278.91     60.80 o 
  -6   4   5       10.89       22.81     29.66 o 
  -5   4   5      737.20      708.44    104.69 o 
  -4   4   5     3777.54     3608.78     60.88 o 
  -3   4   5     1413.51     1305.58     35.84 o 
  -2   4   5    12907.07    12345.48    153.81 o 
  -1   4   5     1542.07     1695.03     43.66 o 
   0   4   5     1745.79     1802.78     41.69 o 
   1   4   5     5445.12     5410.24     86.52 o 
   2   4   5     1517.25     1555.77     47.38 o 
   3   4   5      206.59      191.90     27.56 o 
   4   4   5       95.94      117.59     26.83 o 
   5   4   5     4000.51     3556.82    116.19 o 
   6   4   5     2983.16     2692.61     79.73 o 
   7   4   5       13.01      -14.89     28.45 o 
   8   4   5     2658.61     2362.38     71.12 o 
   9   4   5     2588.38     2697.33     78.22 o 
  10   4   5       24.82       38.70     47.75 o 
  11   4   5      703.72      809.71     59.50 o 
  12   4   5      449.33      607.89     62.87 o 
  13   4   5       71.60       37.41     70.59 o 
  14   4   5       28.12       69.44    145.15 o 
 -16   5   5      454.82      463.42    180.23 o 
 -15   5   5      134.84      166.08     89.82 o 
 -14   5   5      328.04      482.37    112.40 o 
 -13   5   5      521.67      395.79     64.38 o 
 -12   5   5      870.01      938.30     76.71 o 
 -11   5   5     1177.25     1274.92    117.46 o 
 -10   5   5      628.45      737.67     65.78 o 
  -9   5   5     1388.81     1442.02     71.52 o 
  -8   5   5      595.38      459.67     66.39 o 
  -7   5   5     3352.04     2911.45     91.10 o 
  -6   5   5        2.15       68.46     35.40 o 
  -5   5   5     2579.54     2116.12     73.30 o 
  -4   5   5      243.72      283.62     32.82 o 
  -3   5   5     1345.15     1415.27     38.34 o 
  -2   5   5        4.35       31.11     18.15 o 
  -1   5   5      464.31      415.76     27.19 o 
   0   5   5        3.53       47.16     23.52 o 
   1   5   5     2497.34     2140.87     55.08 o 
   2   5   5       19.09       32.61     22.49 o 
   3   5   5     3833.22     3715.80     79.68 o 
   4   5   5     1475.92     1671.19     54.75 o 
   5   5   5       20.24       17.58     26.65 o 
   6   5   5     1913.30     2076.72     64.14 o 
   7   5   5       48.28       54.69     35.87 o 
   8   5   5      137.45      118.73     35.66 o 
   9   5   5       17.17       33.22     34.41 o 
  10   5   5       32.37       -0.71     32.96 o 
  11   5   5      370.53      378.95     49.37 o 
  12   5   5      259.39      455.68    134.52 o 
  13   5   5       19.40      -51.67     78.74 o 
 -16   6   5       80.03       95.21    121.20 o 
 -15   6   5       43.50       28.66    109.76 o 
 -14   6   5      352.81      197.74     59.62 o 
 -13   6   5        5.84        9.86     51.73 o 
 -12   6   5       50.76      128.44     54.11 o 
 -11   6   5        1.31        3.40     45.31 o 
 -10   6   5        2.83      -21.93     42.25 o 
  -9   6   5      684.58      696.48     65.36 o 
  -8   6   5      814.43      905.05    109.10 o 
  -7   6   5      275.48      256.04     46.89 o 
  -6   6   5     1388.16     1328.57     67.06 o 
  -5   6   5     1321.84     1438.81     55.94 o 
  -4   6   5      562.11      527.89     41.51 o 
  -3   6   5     1788.95     1698.76     49.48 o 
  -2   6   5      594.54      591.68     33.57 o 
  -1   6   5      583.31      588.73     35.76 o 
   0   6   5       11.13       55.95     22.98 o 
   1   6   5     1744.22     1684.11     94.83 o 
   2   6   5     2964.75     2809.14     66.82 o 
   3   6   5      855.42      778.03     44.77 o 
   4   6   5     1442.65     1440.61     52.61 o 
   5   6   5      821.11      912.85     50.09 o 
   6   6   5      312.82      295.76     37.48 o 
   7   6   5      571.22      676.38     65.05 o 
   8   6   5     1262.93     1242.17     67.87 o 
   9   6   5      706.41      710.04     52.97 o 
  10   6   5       92.44      126.47     38.83 o 
  11   6   5       55.11       84.80     58.50 o 
  12   6   5      339.92      345.42     73.42 o 
  13   6   5      129.26      166.73     65.05 o 
 -15   7   5       56.49       81.81    103.84 o 
 -14   7   5       80.44       84.70     62.57 o 
 -13   7   5      163.91      150.48     59.67 o 
 -12   7   5      158.06      208.08     67.77 o 
 -11   7   5        0.44      -26.07     46.21 o 
 -10   7   5        0.22      -13.29     45.19 o 
  -9   7   5      143.55      137.74     48.70 o 
  -8   7   5      392.69      358.75     54.84 o 
  -7   7   5       13.95       34.85     41.31 o 
  -6   7   5      100.11      187.25     45.43 o 
  -5   7   5      697.55      645.92     47.68 o 
  -4   7   5       33.57       55.60     29.88 o 
  -3   7   5      500.80      539.28     62.24 o 
  -2   7   5       34.42       33.79     28.26 o 
  -1   7   5     1199.88     1124.11     44.90 o 
   0   7   5        0.70       29.73     24.12 o 
   1   7   5      109.27      129.91     29.57 o 
   2   7   5      455.53      472.00     47.43 o 
   3   7   5        4.65       -2.00     31.68 o 
   4   7   5      477.98      500.32     42.85 o 
   5   7   5       84.28       58.94     31.14 o 
   6   7   5       16.08       48.06     30.92 o 
   7   7   5       47.42       40.06     35.64 o 
   8   7   5       72.64       74.13     40.70 o 
   9   7   5      440.95      396.31     50.59 o 
  10   7   5      314.47      432.00     58.36 o 
  11   7   5        1.45       65.09     61.15 o 
  12   7   5      122.44      135.08     65.44 o 
 -14   8   5      115.40       69.73     87.44 o 
 -13   8   5      100.11      152.34    110.30 o 
 -12   8   5       17.73       19.13     52.69 o 
 -11   8   5      235.91      196.83     60.67 o 
 -10   8   5      475.30      606.14     99.30 o 
  -9   8   5      341.04      317.89     58.98 o 
  -8   8   5      972.25     1022.90    194.62 o 
  -7   8   5      369.53      306.20     55.06 o 
  -6   8   5     1567.58     1393.65     75.92 o 
  -5   8   5      337.25      320.50     42.36 o 
  -4   8   5      131.44      105.21     38.49 o 
  -3   8   5       14.32       54.10     34.94 o 
  -2   8   5        7.64      -28.84     29.97 o 
  -1   8   5      635.61      549.43     45.57 o 
   0   8   5       18.79      -20.75     25.85 o 
   1   8   5      160.57      152.16     32.53 o 
   2   8   5     2481.74     2272.19     78.38 o 
   3   8   5      187.97      190.64     34.58 o 
   4   8   5      989.07     1103.77     71.94 o 
   5   8   5     2045.83     1792.36     88.23 o 
   6   8   5      177.03      169.29     35.70 o 
   7   8   5      116.11      206.69     47.66 o 
   8   8   5      224.02      224.93     50.16 o 
   9   8   5      306.42      224.71     62.63 o 
  10   8   5      130.66      115.32     62.07 o 
  11   8   5       46.43       10.13     55.27 o 
 -13   9   5       18.91       -9.21     86.91 o 
 -12   9   5       67.08        9.06     62.09 o 
 -11   9   5       48.63      -33.29     52.38 o 
 -10   9   5       13.22       23.18     52.78 o 
  -9   9   5        6.24       12.19     48.29 o 
  -8   9   5       82.07       65.80     50.40 o 
  -7   9   5      370.05      448.74     60.50 o 
  -6   9   5      101.85      150.30     40.59 o 
  -5   9   5      217.88      226.33     46.81 o 
  -4   9   5       49.93       60.94     38.01 o 
  -3   9   5      106.31       31.78     36.76 o 
  -2   9   5      124.53       91.35     43.99 o 
  -1   9   5       24.61       -3.94     34.77 o 
   0   9   5        0.61       -0.53     29.98 o 
   1   9   5      329.92      280.81     40.49 o 
   2   9   5      313.89      317.20     39.63 o 
   3   9   5      409.40      482.60     44.18 o 
   4   9   5       79.12      113.24     34.60 o 
   5   9   5      139.63      192.98     46.43 o 
   6   9   5      475.98      605.28     49.77 o 
   7   9   5       63.45       99.62     45.46 o 
   8   9   5       16.61       57.20     44.24 o 
   9   9   5      125.27      138.23     75.18 o 
  10   9   5      101.00      168.83     64.65 o 
 -12  10   5        4.53      -11.63     57.55 o 
 -11  10   5       28.60      -57.34     97.19 o 
 -10  10   5       15.45       -1.70     53.26 o 
  -9  10   5      103.25       69.65     54.76 o 
  -8  10   5        2.43       -1.26     45.99 o 
  -7  10   5        1.51       -0.93     52.28 o 
  -6  10   5      206.36      146.82     45.19 o 
  -5  10   5        3.13        8.35     37.63 o 
  -4  10   5       13.77       -6.72     37.19 o 
  -3  10   5       19.67        2.82     37.34 o 
  -2  10   5       28.90       18.58     37.95 o 
  -1  10   5        7.91       12.66     37.01 o 
   0  10   5      113.46       62.14     38.93 o 
   1  10   5      150.87      151.82     38.45 o 
   2  10   5      221.34      202.73     40.74 o 
   3  10   5        6.86       75.79     33.53 o 
   4  10   5      120.73      204.30     37.98 o 
   5  10   5      183.43      252.47     39.51 o 
   6  10   5      145.18      109.99     42.32 o 
   7  10   5       37.53       62.09     42.01 o 
   8  10   5        0.18       42.90     52.37 o 
   9  10   5       91.13       75.47     58.22 o 
 -11  11   5        3.59       -5.15     86.25 o 
 -10  11   5       88.25       63.02     72.61 o 
  -9  11   5      172.92      226.02     75.01 o 
  -8  11   5       69.19       66.55    104.75 o 
  -7  11   5      299.78      306.64    111.60 o 
  -6  11   5        8.32       -9.71     38.40 o 
  -5  11   5       58.14       50.28     67.22 o 
  -4  11   5      115.29       98.74     45.36 o 
  -3  11   5        2.89      -13.23     37.96 o 
  -2  11   5       73.35       74.59     42.39 o 
  -1  11   5        0.05      -19.94     38.33 o 
   0  11   5      157.95      163.77     46.21 o 
   1  11   5       63.09       92.56     41.25 o 
   2  11   5        4.55      -27.09     39.33 o 
   3  11   5      217.67      237.48     52.77 o 
   4  11   5       80.75      128.33     41.55 o 
   5  11   5      146.71      203.01     60.68 o 
   6  11   5      330.97      463.89     65.02 o 
   7  11   5      118.79      206.32     60.86 o 
   8  11   5        1.56       88.69     61.07 o 
  -9  12   5       24.42        3.34    110.23 o 
  -8  12   5        3.04       15.79     64.36 o 
  -7  12   5        0.03       52.41    104.75 o 
  -6  12   5       12.97       38.30     44.79 o 
  -5  12   5        3.33        3.92     40.91 o 
  -4  12   5       34.14       37.66     42.87 o 
  -3  12   5        6.14      -17.31     41.40 o 
  -2  12   5      107.73       85.03     45.63 o 
  -1  12   5       91.28       92.74     45.29 o 
   0  12   5        6.17       35.91     42.08 o 
   1  12   5        1.64       25.10     40.92 o 
   2  12   5        3.43       -9.71     39.48 o 
   3  12   5       59.72       81.16     79.16 o 
   4  12   5       75.03       72.79     44.10 o 
   5  12   5        0.32       66.41     62.13 o 
   6  12   5       11.87       84.29     50.68 o 
  -6  13   5        2.44       15.71     45.84 o 
  -5  13   5       10.43        9.08     60.56 o 
  -4  13   5       33.58       48.06     47.28 o 
  -3  13   5       24.92       68.22     46.48 o 
  -2  13   5        1.37       50.78     60.70 o 
  -1  13   5        0.76       92.53     59.52 o 
   0  13   5       50.55       35.28     44.42 o 
   1  13   5       22.65       76.91     53.40 o 
   2  13   5       38.93      179.47     58.85 o 
 -17   0   6      715.39      616.19    160.21 o 
 -16   0   6       19.89       -9.59    110.91 o 
 -15   0   6     1699.97     1221.42    172.53 o 
 -14   0   6       17.48        4.11     91.74 o 
 -13   0   6     1902.86     1436.41    162.95 o 
 -12   0   6      478.18      193.07     91.74 o 
 -11   0   6      946.13      994.12    130.08 o 
 -10   0   6      210.23      210.87     83.53 o 
  -9   0   6     3926.89     4283.46    126.67 o 
  -7   0   6     8731.44     8257.81    163.32 o 
  -6   0   6     4458.88     4766.03    113.52 o 
  -5   0   6     1908.97     1480.22     86.27 o 
  -4   0   6     8304.20     7857.19    159.22 o 
  -3   0   6      486.08      641.60     45.48 o 
  -2   0   6       33.56       85.69     28.45 o 
  -1   0   6      765.09     1111.10     56.64 o 
   0   0   6      163.52      330.00     56.14 o 
   1   0   6     9110.15     7717.52    135.20 o 
   2   0   6     2673.56     2818.99     74.75 o 
   3   0   6     2884.94     2602.72     73.30 o 
   4   0   6    13746.87    13100.18    380.67 o 
   5   0   6     1606.62     2120.84     98.75 o 
   6   0   6      901.03     1024.44    184.17 o 
   7   0   6      132.27      209.23     57.71 o 
   8   0   6        4.21       42.79     52.96 o 
   9   0   6       17.88       27.39     55.26 o 
  10   0   6      604.49      667.88    115.02 o 
  11   0   6     1396.08     1110.16    232.78 o 
  12   0   6      593.94      653.33     92.71 o 
  13   0   6        2.77      -64.36     67.78 o 
 -17   1   6        6.77       91.57    110.23 o 
 -16   1   6      176.57      192.42     91.46 o 
 -15   1   6       13.28        1.06     67.29 o 
 -14   1   6      353.32      269.57     81.26 o 
 -13   1   6        1.42       55.35     63.82 o 
 -12   1   6      144.22      180.11     64.92 o 
 -11   1   6        4.77      -61.70     47.86 o 
 -10   1   6     1268.26     1281.51     67.51 o 
  -9   1   6      384.71      446.42     58.23 o 
  -8   1   6     1068.88     1178.75     54.42 o 
  -7   1   6      869.55     1062.38     41.72 o 
  -6   1   6      401.78      399.73     29.11 o 
  -5   1   6     1971.02     2235.92     99.05 o 
  -4   1   6       46.53       18.72     19.89 o 
  -3   1   6      356.28      382.25     32.23 o 
  -2   1   6       32.88      -10.07     19.08 o 
  -1   1   6       20.59      -25.24     16.83 o 
   0   1   6      592.43      371.18     26.69 o 
   1   1   6       93.76      131.76     21.50 o 
   2   1   6      259.49      206.69     27.75 o 
   3   1   6      247.90      366.83     34.36 o 
   4   1   6       11.11       37.94     22.00 o 
   5   1   6      684.58      887.16     43.35 o 
   6   1   6      646.14      952.11     83.01 o 
   7   1   6        3.10        6.84     33.37 o 
   8   1   6     1482.36     1477.78     68.80 o 
   9   1   6       81.41       41.04     39.13 o 
  10   1   6       39.34       90.80     43.16 o 
  11   1   6        1.01      -57.61     38.41 o 
  12   1   6       19.93      -62.75     53.96 o 
  13   1   6       37.79       39.55     52.77 o 
 -17   2   6      133.51      114.31    126.66 o 
 -16   2   6        0.25       46.95     83.82 o 
 -15   2   6      120.71      103.14     75.95 o 
 -14   2   6       14.19       11.17     65.78 o 
 -13   2   6        0.32       26.02     67.78 o 
 -12   2   6        0.77       84.46     48.21 o 
 -11   2   6       62.05      141.88     59.19 o 
 -10   2   6       78.29      127.79     55.16 o 
  -9   2   6     1227.39     1498.10     63.63 o 
  -8   2   6       14.61      143.71     43.26 o 
  -7   2   6     1741.27     1481.32     58.97 o 
  -6   2   6     3166.08     3237.00    129.43 o 
  -5   2   6        3.64      103.18     21.56 o 
  -4   2   6     2154.97     2121.95     52.22 o 
  -3   2   6     1171.06     1230.17     41.26 o 
  -2   2   6     1053.58      902.46     37.45 o 
  -1   2   6        9.15       27.34     17.22 o 
   0   2   6     3232.56     3204.72     62.67 o 
   1   2   6     4878.88     4138.14     74.10 o 
   2   2   6       49.30      103.85     22.66 o 
   3   2   6     1177.56     1132.73     80.84 o 
   4   2   6     4794.05     4614.41     86.23 o 
   5   2   6     1115.18     1245.30     48.55 o 
   6   2   6        9.21       37.13     26.61 o 
   7   2   6     5396.73     5336.84    102.68 o 
   8   2   6     1234.60     1063.86     68.36 o 
   9   2   6        3.72       14.73     39.93 o 
  10   2   6      430.92      411.92     56.80 o 
  11   2   6      391.80      404.30     56.52 o 
  12   2   6      419.81      431.28     60.23 o 
  13   2   6        3.38        7.85     47.04 o 
 -17   3   6       47.71      116.78     94.55 o 
 -16   3   6      763.48      893.59    115.21 o 
 -15   3   6        1.83       55.52     71.47 o 
 -14   3   6     1265.11      974.40    174.59 o 
 -13   3   6      154.97       70.64     53.77 o 
 -12   3   6     1179.01     1105.40    149.25 o 
 -11   3   6        0.09      -60.02     50.99 o 
 -10   3   6     1848.15     2131.96    131.67 o 
  -9   3   6        2.85      144.26     37.33 o 
  -8   3   6     2639.61     2735.46    119.96 o 
  -7   3   6     1199.72     1529.30     63.22 o 
  -6   3   6     6174.01     5748.71    120.65 o 
  -5   3   6     3011.73     3122.39     67.53 o 
  -4   3   6       36.06      183.81     23.27 o 
  -3   3   6     2479.33     2624.70     59.73 o 
  -2   3   6      104.62      147.56     19.76 o 
  -1   3   6       62.02      113.95     19.74 o 
   0   3   6      907.54      740.81     46.56 o 
   1   3   6      806.64      945.74     39.54 o 
   2   3   6     2582.52     2143.23     55.57 o 
   3   3   6     2968.21     2923.08     66.52 o 
   4   3   6       57.85      110.68     29.32 o 
   5   3   6     5702.53     5187.79    199.42 o 
   6   3   6       11.01       57.90     28.66 o 
   7   3   6       90.16      131.32     33.64 o 
   8   3   6      197.56      330.87     41.99 o 
   9   3   6       38.16       26.79     38.61 o 
  10   3   6      240.05      179.01     47.58 o 
  11   3   6        1.81        6.83     40.23 o 
  12   3   6      294.24      318.79     62.26 o 
  13   3   6       87.79      108.06     68.98 o 
 -16   4   6        0.99       31.96    145.83 o 
 -15   4   6      246.97      243.19    145.83 o 
 -14   4   6       20.19       13.63     53.77 o 
 -13   4   6      587.26      526.72     89.16 o 
 -12   4   6      123.07      185.33     70.30 o 
 -11   4   6      539.95      480.77     56.85 o 
 -10   4   6      344.20      263.70     49.64 o 
  -9   4   6      813.46      581.98     56.59 o 
  -8   4   6      760.69      806.59     59.16 o 
  -7   4   6        0.27       16.39     31.84 o 
  -6   4   6      273.11      432.45     45.69 o 
  -5   4   6      449.48      469.45     46.06 o 
  -4   4   6       26.95      130.03     23.48 o 
  -3   4   6     2244.72     1816.55     44.24 o 
  -2   4   6     1573.12     1672.14     46.36 o 
  -1   4   6      207.22      161.17     24.41 o 
   0   4   6     1687.46     1702.99     49.14 o 
   1   4   6      803.58      940.49     40.09 o 
   2   4   6       27.07      -12.79     21.91 o 
   3   4   6       69.80      250.24     31.65 o 
   4   4   6      572.90      579.27     41.28 o 
   5   4   6       15.47       17.22     30.20 o 
   6   4   6        5.69       43.22     34.01 o 
   7   4   6      361.97      310.30     40.24 o 
   8   4   6     1993.62     1807.54     66.28 o 
   9   4   6     1645.03     1797.79     69.90 o 
  10   4   6        4.03       15.67     39.48 o 
  11   4   6      326.43      379.16     58.24 o 
  12   4   6       57.94       83.38     47.32 o 
  13   4   6       17.83       59.59     48.48 o 
 -16   5   6       11.06       75.51    116.39 o 
 -15   5   6        9.13      -21.72     53.33 o 
 -14   5   6        0.04       16.41     70.37 o 
 -13   5   6        2.33       22.46     70.40 o 
 -12   5   6       26.51       -4.17     45.83 o 
 -11   5   6       32.56       48.77     63.46 o 
 -10   5   6       11.81       89.16     45.34 o 
  -9   5   6      378.05      376.09     54.52 o 
  -8   5   6      643.19      748.45     62.79 o 
  -7   5   6      427.96      559.94     53.52 o 
  -6   5   6      624.28      684.54     55.39 o 
  -5   5   6     1293.58     1250.73     62.80 o 
  -4   5   6      730.22      931.47     49.05 o 
  -3   5   6        6.23       57.27     25.08 o 
  -2   5   6      711.37      837.73     45.57 o 
  -1   5   6     2529.33     2436.66     87.36 o 
   0   5   6      617.88      519.14     36.24 o 
   1   5   6      747.76      780.91     43.37 o 
   2   5   6     3189.94     2889.75     68.22 o 
   3   5   6      718.34      592.33     47.57 o 
   4   5   6       13.94       13.15     26.19 o 
   5   5   6     1177.02     1224.87     52.82 o 
   6   5   6     2182.91     2173.64     78.22 o 
   7   5   6      299.95      336.88     47.09 o 
   8   5   6      715.13      837.94     55.93 o 
   9   5   6      819.89      847.01     68.94 o 
  10   5   6      163.18      174.82     42.81 o 
  11   5   6       30.70       46.94     44.02 o 
  12   5   6      134.48      138.54     60.92 o 
 -15   6   6      375.15      573.11    226.42 o 
 -14   6   6       21.39      -24.27     77.78 o 
 -13   6   6      218.89      157.26     58.37 o 
 -12   6   6       25.30       62.60     49.90 o 
 -11   6   6     1294.65     1111.69     87.10 o 
 -10   6   6       30.40       64.81     45.75 o 
  -9   6   6      826.42      981.35     73.25 o 
  -8   6   6      123.93      128.10     48.91 o 
  -7   6   6      681.27      754.09     63.10 o 
  -6   6   6      399.12      463.26     53.19 o 
  -5   6   6      342.38      402.79     49.85 o 
  -4   6   6      255.12      379.62     40.32 o 
  -3   6   6      472.55      410.57     45.97 o 
  -2   6   6      689.78      760.85     48.69 o 
  -1   6   6      117.59      128.42     27.30 o 
   0   6   6      719.10      731.58     46.96 o 
   1   6   6       11.20       29.26     28.00 o 
   2   6   6      329.22      361.22     36.55 o 
   3   6   6      142.11       68.56     28.93 o 
   4   6   6      192.76      183.20     34.42 o 
   5   6   6      965.53      793.88     56.52 o 
   6   6   6      877.40      945.58     55.88 o 
   7   6   6        0.13        4.16     35.55 o 
   8   6   6      460.52      529.41     49.69 o 
   9   6   6       66.62      122.61     39.94 o 
  10   6   6        5.15      -27.25     35.06 o 
  11   6   6        0.06       -3.99     45.31 o 
  12   6   6      203.34      224.19     86.31 o 
 -15   7   6       21.86      -65.23     87.64 o 
 -14   7   6      231.62      355.43     70.20 o 
 -13   7   6       67.77       44.86     87.06 o 
 -12   7   6      596.48      532.72     70.78 o 
 -11   7   6       41.75      102.86     54.16 o 
 -10   7   6       95.43       75.01     61.25 o 
  -9   7   6      524.49      464.37     61.56 o 
  -8   7   6       49.13      -14.38     42.12 o 
  -7   7   6       75.94      -14.25     41.59 o 
  -6   7   6      459.27      346.06     52.18 o 
  -5   7   6       29.95       89.68     36.62 o 
  -4   7   6      459.07      471.00     51.34 o 
  -3   7   6      143.79      326.35     50.78 o 
  -2   7   6      782.60      801.92     59.49 o 
  -1   7   6     2940.18     2784.68    104.75 o 
   0   7   6        3.13       27.74     26.68 o 
   1   7   6      391.96      515.92     64.19 o 
   2   7   6     1863.13     1930.99     79.85 o 
   3   7   6      705.95      591.47     50.43 o 
   4   7   6       52.60      121.24     33.57 o 
   5   7   6      448.26      499.32     44.83 o 
   6   7   6      897.72      799.18     60.61 o 
   7   7   6      282.34      295.16     41.93 o 
   8   7   6       30.16      134.20     44.09 o 
   9   7   6      865.24      978.60     72.44 o 
  10   7   6     1007.47     1065.97     76.23 o 
  11   7   6        2.36       59.90     58.51 o 
 -14   8   6        3.68       -5.33     76.20 o 
 -13   8   6        3.70       33.27     59.57 o 
 -12   8   6       24.23       41.24     87.43 o 
 -11   8   6        6.07       11.52     51.17 o 
 -10   8   6       68.08       83.37     53.97 o 
  -9   8   6       26.28      -21.54     45.04 o 
  -8   8   6        2.66       -9.06     43.61 o 
  -7   8   6      155.34      154.90     51.41 o 
  -6   8   6       24.38       53.38     50.64 o 
  -5   8   6       13.01      -26.52     33.70 o 
  -4   8   6       35.21       71.27     39.36 o 
  -3   8   6      287.14      325.55     48.06 o 
  -2   8   6      155.96      238.63     45.43 o 
  -1   8   6        2.10       37.13     34.96 o 
   0   8   6      130.66      183.07     38.93 o 
   1   8   6      318.50      327.06     38.23 o 
   2   8   6      108.68      144.13     35.07 o 
   3   8   6        6.69       66.11     31.96 o 
   4   8   6        1.04       13.44     34.18 o 
   5   8   6        0.04       47.14     36.09 o 
   6   8   6      190.52      165.66     38.51 o 
   7   8   6      219.26      327.22     51.48 o 
   8   8   6      151.08      207.67     49.91 o 
   9   8   6       35.32      111.18     47.77 o 
  10   8   6       22.13       31.98     88.96 o 
 -13   9   6       38.78       54.34     58.62 o 
 -12   9   6      139.43      112.93     85.36 o 
 -11   9   6       23.69       -8.97     52.09 o 
 -10   9   6      336.63      185.16     60.72 o 
  -9   9   6       47.98       -1.56     51.12 o 
  -8   9   6      129.23       41.68     48.39 o 
  -7   9   6       24.24       17.69     70.52 o 
  -6   9   6        0.40      -34.75     45.99 o 
  -5   9   6        0.18        2.71     36.24 o 
  -4   9   6      247.48      215.99     54.95 o 
  -3   9   6       20.63       20.62     49.36 o 
  -2   9   6      447.74      416.27     53.22 o 
  -1   9   6      526.30      619.27     73.99 o 
   0   9   6       10.01       75.86     41.44 o 
   1   9   6      210.18      296.98     43.98 o 
   2   9   6      176.75      249.74     44.62 o 
   3   9   6       26.12       36.19     32.10 o 
   4   9   6      232.71      156.15     38.53 o 
   5   9   6        0.16       59.56     34.05 o 
   6   9   6      499.50      419.72     54.51 o 
   7   9   6      377.52      393.34     54.02 o 
   8   9   6        0.16       30.55     43.09 o 
   9   9   6      275.26      251.78     66.94 o 
 -11  10   6       94.88       69.74     58.62 o 
 -10  10   6       51.20       43.89     80.06 o 
  -9  10   6       25.98       61.68     84.90 o 
  -8  10   6        3.08       25.29     56.56 o 
  -7  10   6       19.31       -7.89     53.93 o 
  -6  10   6        2.88      -16.94     97.22 o 
  -5  10   6      128.57       85.02     48.76 o 
  -4  10   6        4.34        5.37     46.50 o 
  -3  10   6      176.54      149.82     47.48 o 
  -2  10   6      173.02      218.68     47.36 o 
  -1  10   6       24.86        7.25     37.38 o 
   0  10   6      463.44      481.37     58.36 o 
   1  10   6       90.69      124.30     43.95 o 
   2  10   6       12.01       32.29     37.45 o 
   3  10   6      297.77      348.23     47.85 o 
   4  10   6      315.36      240.43     40.13 o 
   5  10   6       10.68       47.44     33.29 o 
   6  10   6       22.07       54.24     42.26 o 
   7  10   6      147.16      124.99     47.26 o 
   8  10   6       90.85      155.81     61.75 o 
 -10  11   6       15.37       17.04     64.16 o 
  -9  11   6       33.98       65.84     62.56 o 
  -8  11   6        0.02      -40.47    132.82 o 
  -7  11   6        0.78       29.08     56.56 o 
  -6  11   6       24.59      -12.87     42.20 o 
  -5  11   6       29.28       11.57     43.06 o 
  -4  11   6       36.63       90.71     44.53 o 
  -3  11   6        5.26       -5.80     41.09 o 
  -2  11   6        0.21        9.86     39.86 o 
  -1  11   6       17.78       52.25     42.19 o 
   0  11   6       49.15       36.35     41.34 o 
   1  11   6        3.29       27.18     39.29 o 
   2  11   6        0.30       51.58     42.19 o 
   3  11   6      135.23      103.96     40.09 o 
   4  11   6        0.89        6.14     36.57 o 
   5  11   6       54.14       64.41     47.35 o 
   6  11   6       48.36       51.89     42.10 o 
  -7  12   6        1.39      -33.27     79.42 o 
  -6  12   6        0.04       75.06     47.41 o 
  -5  12   6       26.63       72.90     48.21 o 
  -4  12   6        1.36       40.05     43.95 o 
  -3  12   6       14.58       64.12     45.67 o 
  -2  12   6        7.57       15.48     57.35 o 
  -1  12   6       50.34      111.32     47.95 o 
   0  12   6      115.31      146.81     54.80 o 
   1  12   6        0.84       18.32     41.10 o 
   2  12   6        0.69       65.92     43.90 o 
   3  12   6       30.91       57.55     44.70 o 
 -17   1   7       93.71       75.88     89.09 o 
 -16   1   7      124.59       65.62     83.42 o 
 -15   1   7      232.34      407.77     90.03 o 
 -14   1   7      310.54      503.46     89.69 o 
 -13   1   7      601.53      675.16     91.04 o 
 -12   1   7     1308.41     1832.34    114.20 o 
 -11   1   7        7.00      105.12     58.09 o 
 -10   1   7     1557.70     1313.93     82.85 o 
  -9   1   7       88.40      159.29     52.23 o 
  -8   1   7      908.02      629.51     59.80 o 
  -7   1   7      260.79      259.61     33.77 o 
  -6   1   7      231.63      144.05     44.50 o 
  -5   1   7     1032.06      804.15     41.57 o 
  -4   1   7     2063.01     2045.35     64.30 o 
  -3   1   7      545.38      298.92     55.61 o 
  -2   1   7     6369.74     6103.07    104.91 o 
  -1   1   7      624.67     1103.74     47.87 o 
   0   1   7     1647.22     1422.27     46.07 o 
   1   1   7     5683.58     6299.62    111.09 o 
   2   1   7      506.98      646.54     41.60 o 
   3   1   7      508.77      674.62     40.05 o 
   4   1   7     1301.51     1388.40     60.10 o 
   5   1   7     2439.07     1889.49    108.90 o 
   6   1   7       70.11       47.02     35.96 o 
   7   1   7      335.82      201.25     43.35 o 
   8   1   7     3119.74     2642.33     90.46 o 
   9   1   7     1148.48     1296.18     78.22 o 
  10   1   7       12.35       42.89     45.44 o 
  11   1   7      724.80      717.44    121.92 o 
  12   1   7      462.93      462.06     73.13 o 
 -16   2   7      194.97      189.09    149.94 o 
 -15   2   7      240.32      179.24     82.24 o 
 -14   2   7      144.45      200.00     77.01 o 
 -13   2   7      909.79     1225.21    111.45 o 
 -12   2   7      285.21      407.04     75.23 o 
 -11   2   7     1109.58     1194.72     89.60 o 
 -10   2   7        5.15       68.88     48.68 o 
  -9   2   7     1312.03     1079.22     58.97 o 
  -8   2   7      118.84      186.97     38.35 o 
  -7   2   7      712.32      656.65     57.59 o 
  -6   2   7       31.27      -28.41     25.42 o 
  -5   2   7      503.31      472.67     32.07 o 
  -4   2   7       70.44       27.37     25.50 o 
  -3   2   7     1259.80     1125.42     46.10 o 
  -2   2   7       56.04      316.94     32.69 o 
  -1   2   7     3002.03     2750.13     62.03 o 
   0   2   7     1599.49     2102.79     54.92 o 
   1   2   7      200.75      141.09     26.62 o 
   2   2   7     1193.51     1571.04     57.49 o 
   3   2   7      334.71      423.03     40.71 o 
   4   2   7        1.39        5.44     24.79 o 
   5   2   7       17.00       19.65     26.92 o 
   6   2   7       33.30      -48.23     32.23 o 
   7   2   7      664.33      576.69     56.42 o 
   8   2   7       31.85      -12.88     36.66 o 
   9   2   7      387.50      267.18     51.68 o 
  10   2   7      716.93      750.64     68.63 o 
  11   2   7       86.53      127.80     49.76 o 
  12   2   7      105.61      148.33     53.46 o 
 -16   3   7       11.58       33.28     76.24 o 
 -15   3   7       13.82       24.43     70.30 o 
 -14   3   7       31.23       63.47    182.80 o 
 -13   3   7        0.15       44.74    107.49 o 
 -12   3   7      112.44       90.03     75.31 o 
 -11   3   7      103.67       61.35     84.90 o 
 -10   3   7       32.98       35.50     55.54 o 
  -9   3   7      164.03      176.48     84.85 o 
  -8   3   7      129.88      221.85     43.13 o 
  -7   3   7        1.74       -8.41     32.15 o 
  -6   3   7      161.59      100.98     35.63 o 
  -5   3   7       52.06       99.89     34.24 o 
  -4   3   7      819.69      727.68     36.70 o 
  -3   3   7     1238.94     1132.78     57.51 o 
  -2   3   7      529.57      666.09     38.78 o 
  -1   3   7      212.61      219.75     33.34 o 
   0   3   7      510.97      748.88     40.34 o 
   1   3   7      783.44      796.68     67.07 o 
   2   3   7     1419.73     1217.00     48.28 o 
   3   3   7       23.70       65.24     26.25 o 
   4   3   7      901.74      932.47     55.56 o 
   5   3   7      980.93     1025.05     54.17 o 
   6   3   7     1079.47      869.86     51.82 o 
   7   3   7      117.20       89.34     41.31 o 
   8   3   7      336.50      371.51     52.86 o 
   9   3   7      291.75      310.68     52.61 o 
  10   3   7        7.78       -8.15     42.59 o 
  11   3   7      256.58      246.32     55.63 o 
  12   3   7      306.61      349.29     71.78 o 
 -16   4   7       80.35      124.22    132.82 o 
 -15   4   7       49.54       46.05    100.64 o 
 -14   4   7      289.42      565.07    104.07 o 
 -13   4   7      276.86      364.71     83.02 o 
 -12   4   7      138.67       38.34     63.80 o 
 -11   4   7     1076.46     1064.70     96.45 o 
 -10   4   7       42.12      173.74     46.52 o 
  -9   4   7      406.53      307.21     49.52 o 
  -8   4   7       85.89      216.22     45.15 o 
  -7   4   7      164.01      272.90     46.61 o 
  -6   4   7       26.75       35.12     33.37 o 
  -5   4   7      411.81      549.94     51.19 o 
  -4   4   7     1319.72     1163.97     59.29 o 
  -3   4   7     1976.18     1896.03     52.64 o 
  -2   4   7        6.24        0.74     23.90 o 
  -1   4   7     2826.20     2621.48     63.47 o 
   0   4   7     1361.43     1686.82     52.16 o 
   1   4   7       84.90      115.28     26.82 o 
   2   4   7     1887.65     1968.27     59.35 o 
   3   4   7      689.89      793.45     46.90 o 
   4   4   7      335.95      235.91     34.66 o 
   5   4   7      716.71      932.14     60.85 o 
   6   4   7      839.03      729.24     53.87 o 
   7   4   7      640.06      583.24     50.09 o 
   8   4   7       50.58       36.92     41.54 o 
   9   4   7     1098.21      962.81     71.78 o 
  10   4   7      865.22      987.83     76.94 o 
  11   4   7       18.70       26.11     46.17 o 
 -15   5   7       75.16      236.00    102.70 o 
 -14   5   7      409.70      307.32    216.35 o 
 -13   5   7      120.65      -15.23    165.00 o 
 -12   5   7      321.34      425.17     99.96 o 
 -11   5   7        3.38      -57.40     58.07 o 
 -10   5   7      248.65      321.52     54.91 o 
  -9   5   7       43.23       61.16     42.94 o 
  -8   5   7     1708.37     1619.18     95.70 o 
  -7   5   7      115.23       -0.85     52.16 o 
  -6   5   7      379.62      351.66     50.08 o 
  -5   5   7      157.93      251.13     48.61 o 
  -4   5   7      788.52      870.93    151.31 o 
  -3   5   7      455.68      533.53     51.41 o 
  -2   5   7       40.23       56.27     24.69 o 
  -1   5   7       27.56      115.40     30.13 o 
   0   5   7       57.05       76.41     26.38 o 
   1   5   7        0.09      113.66     27.80 o 
   2   5   7      529.69      432.32     38.96 o 
   3   5   7      366.18      535.88     51.99 o 
   4   5   7      247.94      186.82     35.04 o 
   5   5   7      565.45      709.55     56.85 o 
   6   5   7        6.94       -5.43     34.26 o 
   7   5   7        3.36       40.30     33.78 o 
   8   5   7       19.79       36.36     33.72 o 
   9   5   7       18.40       40.43     43.65 o 
  10   5   7       42.82       57.00     46.48 o 
  11   5   7        0.40       26.78     85.78 o 
 -15   6   7       34.56      -54.33     82.44 o 
 -14   6   7        9.15     -102.02     68.02 o 
 -13   6   7       54.78      -57.50     72.69 o 
 -12   6   7       25.92        4.10     49.30 o 
 -11   6   7       55.08       29.44     48.57 o 
 -10   6   7        2.45      -64.68     43.12 o 
  -9   6   7        3.43       40.00     58.81 o 
  -8   6   7       33.38       29.47     41.68 o 
  -7   6   7       98.26      150.55     45.05 o 
  -6   6   7       40.84      164.73     45.75 o 
  -5   6   7     1168.83     1000.39     81.47 o 
  -4   6   7      434.78      520.84     52.93 o 
  -3   6   7       19.36       71.50     36.03 o 
  -2   6   7      197.99      240.97     43.89 o 
  -1   6   7      409.16      451.17     46.08 o 
   0   6   7      346.61      352.25     40.96 o 
   1   6   7       72.83       88.49     29.10 o 
   2   6   7      446.44      442.06     40.64 o 
   3   6   7     1045.86      971.11     53.63 o 
   4   6   7      254.35      378.17     56.21 o 
   5   6   7       18.20       31.46     31.14 o 
   6   6   7     1125.84     1023.33    138.94 o 
   7   6   7      826.77      754.56     62.51 o 
   8   6   7       62.01       71.60     37.77 o 
   9   6   7      101.10      189.61     43.48 o 
  10   6   7      233.58      328.23     49.83 o 
 -14   7   7       34.44     -113.75     75.83 o 
 -13   7   7       43.69       78.13     58.51 o 
 -12   7   7       65.59       52.67     55.14 o 
 -11   7   7        9.74      -12.39     47.94 o 
 -10   7   7      203.38      143.22     52.15 o 
  -9   7   7       64.07       70.64     48.24 o 
  -8   7   7       62.58       78.23     48.06 o 
  -7   7   7      116.02       72.16     52.23 o 
  -6   7   7      116.52      126.38     64.36 o 
  -5   7   7        9.39       34.42     46.89 o 
  -4   7   7      258.84      279.65     48.06 o 
  -3   7   7      123.11       92.02     39.58 o 
  -2   7   7      391.29      490.35     57.09 o 
  -1   7   7       21.51       28.13     35.30 o 
   0   7   7      208.81      187.55     40.23 o 
   1   7   7       30.96       67.32     33.11 o 
   2   7   7       22.26       19.41     32.93 o 
   3   7   7      124.99      148.59     34.55 o 
   4   7   7      106.90       99.44     33.40 o 
   5   7   7       29.18        5.62     31.08 o 
   6   7   7      159.11      172.29     40.02 o 
   7   7   7      121.13      140.34     44.80 o 
   8   7   7       51.25       36.72     36.31 o 
   9   7   7       93.76      136.89     44.10 o 
  10   7   7      325.54      381.46     60.07 o 
 -13   8   7      142.29       71.45     76.43 o 
 -12   8   7       11.32      -48.66     52.49 o 
 -11   8   7       61.56      -70.65     52.48 o 
 -10   8   7       19.26      -53.65     44.12 o 
  -9   8   7      130.56       46.85     52.65 o 
  -8   8   7      118.49       93.50     55.93 o 
  -7   8   7      351.10      454.58     77.37 o 
  -6   8   7        0.41      104.80     54.78 o 
  -5   8   7      594.53      466.74     56.54 o 
  -4   8   7      362.68      284.94     50.13 o 
  -3   8   7        0.32        0.90     36.86 o 
  -2   8   7      123.73      135.19     43.32 o 
  -1   8   7      200.03      240.44     48.60 o 
   0   8   7       42.87       38.23     37.90 o 
   1   8   7      185.13      147.26     40.45 o 
   2   8   7       45.74       43.64     31.16 o 
   3   8   7      644.51      575.69     82.78 o 
   4   8   7      356.25      378.93     50.36 o 
   5   8   7       85.78      113.86     40.66 o 
   6   8   7      664.72      720.49     55.47 o 
   7   8   7      181.71      264.00     43.65 o 
   8   8   7       47.74       87.18     45.00 o 
   9   8   7       26.05      123.34     49.45 o 
 -12   9   7        1.29        2.81     88.45 o 
 -11   9   7       25.98      -89.47     71.76 o 
 -10   9   7       48.49       97.00     69.83 o 
  -9   9   7        6.27       -4.95     73.94 o 
  -8   9   7       61.93      104.62     63.67 o 
  -7   9   7        4.65       48.37     55.93 o 
  -6   9   7       73.00      104.07     56.73 o 
  -5   9   7       41.79       74.67     43.15 o 
  -4   9   7       51.30       75.08     42.16 o 
  -3   9   7      110.59      186.36     47.60 o 
  -2   9   7       14.36      -32.64     35.75 o 
  -1   9   7        4.54       27.28     39.58 o 
   0   9   7       14.00      104.48     41.68 o 
   1   9   7       63.22       79.81     40.81 o 
   2   9   7       17.41       91.30     40.32 o 
   3   9   7        7.79       50.36     32.37 o 
   4   9   7       86.76      111.40     37.32 o 
   5   9   7       23.47       19.95     39.01 o 
   6   9   7        0.03       10.87     41.31 o 
   7   9   7      132.01      202.03     71.35 o 
 -10  10   7       10.32       33.75    124.61 o 
  -9  10   7        0.44      127.64     67.40 o 
  -8  10   7       28.41       77.42    116.39 o 
  -7  10   7       39.81       49.41     57.49 o 
  -6  10   7       11.08      -26.78     52.31 o 
  -5  10   7       16.16       28.34     43.02 o 
  -4  10   7        2.12      -24.63     39.12 o 
  -3  10   7       24.18       83.67     44.57 o 
  -2  10   7       17.35       -7.40     38.51 o 
  -1  10   7       22.76       68.95     41.82 o 
   0  10   7      200.99      191.43     48.76 o 
   1  10   7        0.42       28.62     41.60 o 
   2  10   7        0.74       43.64     41.77 o 
   3  10   7      101.88      172.44     44.33 o 
   4  10   7       39.54       77.11     40.54 o 
   5  10   7       54.94      102.96     56.30 o 
   6  10   7        1.20       57.29     37.39 o 
  -8  11   7        0.27      -38.87     87.64 o 
  -7  11   7       49.75       65.83     63.13 o 
  -6  11   7      114.12      140.60     68.01 o 
  -5  11   7       35.45       89.89     49.07 o 
  -4  11   7       46.19       96.27     47.75 o 
  -3  11   7       38.86       29.90     44.27 o 
  -2  11   7       29.00       16.39     43.02 o 
  -1  11   7        3.12       89.32     46.03 o 
   0  11   7       51.74      111.19     47.91 o 
   1  11   7        9.37       21.04     42.84 o 
   2  11   7      157.59      145.49     48.61 o 
   3  11   7        2.45       60.32     42.86 o 
   4  11   7      133.01      240.25     50.79 o 
  -4  12   7        4.44       16.67     73.53 o 
  -3  12   7        2.37       26.37     46.07 o 
  -2  12   7        0.04       39.67     47.12 o 
  -1  12   7       37.81       38.60     45.43 o 
   0  12   7        2.49       73.57     48.36 o 
 -16   0   8      383.11      438.18    142.41 o 
 -15   0   8       55.15      182.12    116.39 o 
 -14   0   8      613.63      368.34    117.76 o 
 -13   0   8       41.04      283.45    106.81 o 
 -12   0   8      500.48      331.37    105.44 o 
 -11   0   8       75.31       10.95     72.57 o 
 -10   0   8      258.22      347.80     95.85 o 
  -8   0   8      650.53      758.60     90.37 o 
  -7   0   8      420.12     1042.04     94.48 o 
  -6   0   8       62.19      112.28     42.60 o 
  -5   0   8       23.38      121.87     60.25 o 
  -4   0   8       65.86      310.95     47.33 o 
  -3   0   8     2163.63     2351.10    131.45 o 
  -2   0   8     1945.07     2433.26    135.56 o 
  -1   0   8      167.89       91.74     54.77 o 
   0   0   8        2.54       41.58     40.73 o 
   1   0   8       97.43       19.86     38.72 o 
   2   0   8     1022.66      720.65     72.01 o 
   3   0   8     1062.27     1120.31     83.79 o 
   4   0   8        5.18       12.99     43.29 o 
   5   0   8     4428.01     4042.07    234.84 o 
   6   0   8      250.81      427.21     93.11 o 
   7   0   8      274.41      324.80     70.34 o 
   8   0   8     1161.50     1454.67    208.82 o 
   9   0   8     1024.30      870.60    102.31 o 
  10   0   8      528.80      449.99     87.81 o 
  11   0   8       44.77       30.20     66.76 o 
 -16   1   8       13.26       74.21    102.01 o 
 -15   1   8       92.82      173.70    168.43 o 
 -14   1   8       45.41      166.34     75.23 o 
 -13   1   8        1.79       33.83     62.45 o 
 -12   1   8      290.35      251.46     68.99 o 
 -11   1   8       79.07       58.24     56.49 o 
 -10   1   8      219.39      193.07     89.01 o 
  -9   1   8      152.84      123.44     51.29 o 
  -8   1   8      182.09      224.86     53.63 o 
  -7   1   8      268.12      193.09     46.95 o 
  -6   1   8     2817.29     2975.41    103.39 o 
  -5   1   8      367.71      251.76     45.38 o 
  -4   1   8      503.54      618.02     48.30 o 
  -3   1   8       93.89       43.23     26.28 o 
  -2   1   8      131.49      168.52     31.43 o 
  -1   1   8        3.82      -34.09     22.72 o 
   0   1   8        1.94      -31.76     26.79 o 
   1   1   8      173.41      128.45     29.06 o 
   2   1   8        1.85      -19.01     27.66 o 
   3   1   8      311.28      175.98     38.56 o 
   4   1   8       12.68       33.42     32.27 o 
   5   1   8       69.29      195.31     41.93 o 
   6   1   8      191.22      194.44     44.67 o 
   7   1   8      263.56      393.64     52.10 o 
   8   1   8       58.02      116.85     43.78 o 
   9   1   8      100.11      106.12     49.02 o 
  10   1   8        6.86      -33.82     47.04 o 
  11   1   8        3.89       18.17     46.26 o 
 -16   2   8       36.14       82.70     84.02 o 
 -15   2   8       25.86      136.29     76.61 o 
 -14   2   8       19.20       92.93     97.22 o 
 -13   2   8      116.46      261.04     73.64 o 
 -12   2   8        7.33       59.05     71.89 o 
 -11   2   8       70.60      -24.65     86.27 o 
 -10   2   8       30.36       51.87     53.58 o 
  -9   2   8        0.07      -28.13     46.56 o 
  -8   2   8      230.89      328.11     44.93 o 
  -7   2   8      853.68     1338.65     65.42 o 
  -6   2   8     1387.31     1230.52     64.17 o 
  -5   2   8     1962.28     2095.38     63.20 o 
  -4   2   8        8.84      130.29     33.80 o 
  -3   2   8      687.78      730.06     45.42 o 
  -2   2   8       95.68      152.70     31.13 o 
  -1   2   8      644.61      572.19     47.83 o 
   0   2   8       56.60       40.96     24.69 o 
   1   2   8      428.69      325.93     37.00 o 
   2   2   8     2375.32     1988.96     66.20 o 
   3   2   8      151.42      195.54     39.08 o 
   4   2   8       97.65      100.56     38.71 o 
   5   2   8     1228.36     1119.41     95.26 o 
   6   2   8      968.04     1116.42    168.39 o 
   7   2   8       17.92       57.00     39.73 o 
   8   2   8      835.02      869.66     74.31 o 
   9   2   8      378.29      295.84     54.59 o 
  10   2   8       74.51       61.39     49.04 o 
  11   2   8       14.36       44.43     51.60 o 
 -15   3   8      346.34      368.38    260.17 o 
 -14   3   8       19.39      134.74     70.70 o 
 -13   3   8      290.07      276.47     76.97 o 
 -12   3   8       43.02      105.44    104.07 o 
 -11   3   8      469.88      402.22    117.76 o 
 -10   3   8       45.06       39.95     54.57 o 
  -9   3   8      292.29      351.74     50.88 o 
  -8   3   8        0.76       74.46     38.66 o 
  -7   3   8      171.98      144.94     40.20 o 
  -6   3   8      186.12      460.02     49.95 o 
  -5   3   8       15.69      147.15     42.45 o 
  -4   3   8      165.39      395.36     38.30 o 
  -3   3   8      129.91      310.65     41.07 o 
  -2   3   8      128.27      162.22     32.76 o 
  -1   3   8      628.73      879.72     68.27 o 
   0   3   8        0.74        4.51     23.47 o 
   1   3   8       33.18      -17.58     23.29 o 
   2   3   8       51.33       54.57     27.52 o 
   3   3   8      425.48      296.86     41.11 o 
   4   3   8     1220.10     1291.86     75.11 o 
   5   3   8       13.83      123.12     40.82 o 
   6   3   8      522.01      553.73     57.16 o 
   7   3   8      506.98      547.19     67.59 o 
   8   3   8      269.52      246.30     51.00 o 
   9   3   8        2.82       38.69     43.41 o 
  10   3   8      253.88      190.64     53.89 o 
 -15   4   8       33.12      116.56    119.81 o 
 -14   4   8       56.17      180.42    146.52 o 
 -13   4   8       56.92       21.91    108.18 o 
 -12   4   8      135.70       96.50     66.72 o 
 -11   4   8      278.29      385.36    103.38 o 
 -10   4   8       64.41       47.61     44.20 o 
  -9   4   8      522.10      539.92     59.01 o 
  -8   4   8       80.17       15.57     40.09 o 
  -7   4   8     1483.44     1198.53     94.01 o 
  -6   4   8        7.89       86.92     59.22 o 
  -5   4   8        1.26       16.30     43.10 o 
  -4   4   8      782.80      718.77     81.47 o 
  -3   4   8      526.92      794.20     99.96 o 
  -2   4   8      231.32      174.53     33.19 o 
  -1   4   8      702.75      712.57     43.70 o 
   0   4   8      253.73      161.69     31.49 o 
   1   4   8      155.45      205.86     33.14 o 
   2   4   8      657.52      784.15     61.39 o 
   3   4   8      100.56       61.91     30.23 o 
   4   4   8       24.32       89.93     35.66 o 
   5   4   8      150.87      205.95     49.92 o 
   6   4   8      287.49      182.83     46.99 o 
   7   4   8      151.65      157.32     46.32 o 
   8   4   8       12.79       64.65     51.39 o 
   9   4   8      308.24      277.48     54.65 o 
  10   4   8      275.04      289.63     59.33 o 
 -14   5   8       17.11       89.01    127.35 o 
 -13   5   8        0.01      -57.69     69.75 o 
 -12   5   8        5.69       22.69     65.85 o 
 -11   5   8       19.35      -67.10    117.76 o 
 -10   5   8        0.30       49.97     47.49 o 
  -9   5   8       69.68      307.09     54.85 o 
  -8   5   8       91.75      162.27     65.36 o 
  -7   5   8      295.06      400.96     54.89 o 
  -6   5   8      248.57      457.70    117.08 o 
  -5   5   8      297.91      270.79     97.22 o 
  -4   5   8      835.90      987.62     84.62 o 
  -3   5   8      160.86      186.42     42.09 o 
  -2   5   8        2.18       93.96     43.41 o 
  -1   5   8        4.03       70.72     30.80 o 
   0   5   8      850.64      923.47     49.39 o 
   1   5   8      490.89      526.97     42.81 o 
   2   5   8       67.45       72.85     30.60 o 
   3   5   8      843.37      826.26     52.10 o 
   4   5   8      671.24      562.59     46.85 o 
   5   5   8       23.94       54.15     36.61 o 
   6   5   8      502.12      540.41     50.57 o 
   7   5   8      975.17     1156.70     94.28 o 
   8   5   8      188.31      154.90     55.14 o 
   9   5   8      123.57      203.92     54.18 o 
 -14   6   8       93.03       -8.69     82.84 o 
 -13   6   8       16.44      -74.26     74.97 o 
 -12   6   8      216.13      115.73     78.27 o 
 -11   6   8        1.80      -14.87     50.39 o 
 -10   6   8      237.17      224.36     55.05 o 
  -9   6   8       17.93       28.79     45.99 o 
  -8   6   8        9.10       12.07     44.28 o 
  -7   6   8       29.86       90.87     51.97 o 
  -6   6   8       24.70      119.31     51.07 o 
  -5   6   8        5.46       56.34     56.14 o 
  -4   6   8       45.51      124.93     54.39 o 
  -3   6   8        8.41       37.67     35.67 o 
  -2   6   8        4.60       29.92     36.29 o 
  -1   6   8      237.02      302.35     48.36 o 
   0   6   8      111.97      227.36     39.60 o 
   1   6   8      124.31      156.65     36.07 o 
   2   6   8       17.26       64.07     30.15 o 
   3   6   8        0.01       26.62     29.67 o 
   4   6   8        4.50        5.45     29.75 o 
   5   6   8       14.23       50.45     36.27 o 
   6   6   8      108.97       67.71     41.47 o 
   7   6   8      130.97      171.10     49.30 o 
   8   6   8       27.07       30.77     48.03 o 
   9   6   8        0.24       25.79     54.55 o 
 -13   7   8       36.22       58.41     85.20 o 
 -12   7   8       47.22      121.47     61.14 o 
 -11   7   8      137.09      129.34     55.78 o 
 -10   7   8      476.26      592.11    100.89 o 
  -9   7   8        9.99       91.37     59.66 o 
  -8   7   8      450.64      441.81    117.76 o 
  -7   7   8       15.59       30.95     52.31 o 
  -6   7   8       22.17       -6.14     48.93 o 
  -5   7   8        0.44       56.47     58.20 o 
  -4   7   8        0.05       -1.66     36.23 o 
  -3   7   8      863.65      876.56     69.04 o 
  -2   7   8      412.21      494.52     57.25 o 
  -1   7   8      257.78      205.33     45.29 o 
   0   7   8      647.08      659.24     71.83 o 
   1   7   8      208.01      268.74     43.66 o 
   2   7   8       25.84       66.21     36.26 o 
   3   7   8      380.39      501.81     46.75 o 
   4   7   8      257.67      265.89     42.37 o 
   5   7   8       27.12       13.39     34.87 o 
   6   7   8       45.64      119.38     43.49 o 
   7   7   8      124.89      161.77     57.12 o 
   8   7   8      107.45      205.53     48.19 o 
 -12   8   8       24.06      -59.72     97.60 o 
 -11   8   8        4.25       42.44    113.65 o 
 -10   8   8       25.83       20.81     57.45 o 
  -9   8   8       53.91       66.29     79.42 o 
  -8   8   8        3.62       18.97     65.73 o 
  -7   8   8        2.11       18.23     52.23 o 
  -6   8   8       40.03       37.25     53.58 o 
  -5   8   8      105.77      100.94     57.55 o 
  -4   8   8        0.43      -21.82     35.40 o 
  -3   8   8        7.16       31.67     39.37 o 
  -2   8   8      105.09      144.37     45.57 o 
  -1   8   8        0.17       79.49     45.20 o 
   0   8   8        1.47       25.40     39.12 o 
   1   8   8       79.40      120.36     45.39 o 
   2   8   8      126.79      142.89     44.59 o 
   3   8   8        1.87       41.33     61.27 o 
   4   8   8       66.31       89.33     41.75 o 
   5   8   8      197.11      214.85     43.26 o 
   6   8   8       30.04       12.28     44.77 o 
   7   8   8        4.79       -5.68     40.87 o 
 -10   9   8        7.59       94.77     64.33 o 
  -9   9   8       33.39       50.56     67.10 o 
  -8   9   8        6.20       83.78     63.12 o 
  -7   9   8       17.77       12.96     57.71 o 
  -6   9   8        1.98       57.68     57.49 o 
  -5   9   8        8.74      -45.08     51.07 o 
  -4   9   8       36.01       -5.38     38.07 o 
  -3   9   8        0.79       40.29     41.97 o 
  -2   9   8        0.20       21.85     42.06 o 
  -1   9   8       11.33      -18.44     37.32 o 
   0   9   8      256.00      295.84     54.53 o 
   1   9   8       89.96      107.53     45.15 o 
   2   9   8        7.59       81.12     44.21 o 
   3   9   8       57.41       72.25     40.61 o 
   4   9   8      133.40      150.78     39.81 o 
   5   9   8       60.94       81.84     44.70 o 
  -8  10   8       12.70       30.84     63.37 o 
  -7  10   8       10.85      -35.40     86.27 o 
  -6  10   8        2.56       41.75     60.52 o 
  -5  10   8        0.76       19.32     43.81 o 
  -4  10   8       18.53       35.88     43.71 o 
  -3  10   8        8.39        0.42     41.29 o 
  -2  10   8      226.21      286.28     70.34 o 
  -1  10   8      274.64      341.05     65.86 o 
   0  10   8        3.24       11.02     42.96 o 
   1  10   8       37.99       76.74     47.33 o 
   2  10   8       75.53      199.08     53.70 o 
   3  10   8        4.13       75.22     45.75 o 
  -5  11   8        1.00       62.23     49.59 o 
  -4  11   8        6.13      101.91     49.33 o 
  -3  11   8       31.10       52.90     46.31 o 
  -2  11   8        5.35       23.36     43.34 o 
  -1  11   8       26.12       96.49     47.61 o 
   0  11   8       23.52       91.92     48.48 o 
 -15   1   9       63.06      161.75     79.84 o 
 -14   1   9        1.98      158.50     73.42 o 
 -13   1   9      185.51      371.49     81.71 o 
 -12   1   9       38.85      134.19     93.11 o 
 -11   1   9      287.69      542.57     82.15 o 
 -10   1   9        0.56      232.78     94.48 o 
  -9   1   9      396.29      425.86     98.59 o 
  -8   1   9      318.29      878.38    312.20 o 
  -7   1   9       91.45       43.82     62.99 o 
  -6   1   9      233.92      394.20     94.48 o 
  -5   1   9       88.28       42.34     37.43 o 
  -4   1   9      266.96      139.80     31.80 o 
  -3   1   9       96.01      128.11     32.29 o 
  -2   1   9      116.00       -5.30     32.55 o 
  -1   1   9     1009.05      867.48    119.57 o 
   0   1   9      481.42      818.09     67.40 o 
   1   1   9      431.40      279.71     41.09 o 
   2   1   9     1257.97     1461.12    101.80 o 
   3   1   9      958.43     1043.24     74.51 o 
   4   1   9        9.75       -8.74     41.70 o 
   5   1   9      467.30      583.39     58.13 o 
   6   1   9      485.59      390.33     54.30 o 
   7   1   9      459.71      375.45     56.05 o 
   8   1   9       18.16       42.89     42.43 o 
   9   1   9      282.43      264.35     57.15 o 
 -15   2   9       10.82      -17.65    158.16 o 
 -14   2   9      199.84      178.13     76.57 o 
 -13   2   9       31.91       90.27     67.16 o 
 -12   2   9      130.59      302.62    110.91 o 
 -11   2   9       18.26      264.28    102.70 o 
 -10   2   9      353.45      617.56    120.50 o 
  -9   2   9       77.84      374.78     69.42 o 
  -8   2   9      284.13      196.56     57.60 o 
  -7   2   9       48.50       71.70     38.22 o 
  -6   2   9        6.35       38.71     35.49 o 
  -5   2   9      652.08      768.38     74.03 o 
  -4   2   9        2.26      -51.76     35.60 o 
  -3   2   9      123.72       16.58     27.36 o 
  -2   2   9      581.69      523.02     44.65 o 
  -1   2   9       41.26      219.32     36.78 o 
   0   2   9       26.97       -3.68     31.40 o 
   1   2   9      328.22      646.85    151.50 o 
   2   2   9       17.88       26.43     32.35 o 
   3   2   9      493.19      519.32     52.65 o 
   4   2   9       84.31      132.33     42.65 o 
   5   2   9      178.18      162.48     44.95 o 
   6   2   9      100.82      116.08     43.88 o 
   7   2   9      132.43       84.66     44.75 o 
   8   2   9      307.21      268.63     54.73 o 
   9   2   9       83.79       53.55     49.84 o 
 -14   3   9       12.78      198.05     78.89 o 
 -13   3   9       23.18     -119.13     93.11 o 
 -12   3   9        2.41        6.85     95.85 o 
 -11   3   9        0.01       28.76     87.64 o 
 -10   3   9        0.15      144.82     61.52 o 
  -9   3   9        2.96       64.16     55.90 o 
  -8   3   9       11.25       63.63     58.89 o 
  -7   3   9      125.22      223.81     55.34 o 
  -6   3   9       35.13      114.02     41.07 o 
  -5   3   9       31.95       -5.68     41.71 o 
  -4   3   9        0.77      -26.02     58.88 o 
  -3   3   9        0.66        5.67     36.15 o 
  -2   3   9      219.42      161.74     34.56 o 
  -1   3   9      296.26      365.55     62.46 o 
   0   3   9      111.14      181.20     31.97 o 
   1   3   9       16.93       65.18     29.10 o 
   2   3   9      239.01      244.60     39.34 o 
   3   3   9      177.83      211.61     42.87 o 
   4   3   9       21.66       41.44     37.41 o 
   5   3   9       39.16       17.28     53.91 o 
   6   3   9      843.62      793.20     67.07 o 
   7   3   9      107.32      125.77     57.45 o 
   8   3   9        6.94       31.41     44.78 o 
   9   3   9      267.86      280.49     58.90 o 
 -14   4   9       26.08      -64.36    113.65 o 
 -13   4   9       12.15      -26.02    108.18 o 
 -12   4   9      105.57      158.84    124.61 o 
 -11   4   9       25.87       41.85     61.83 o 
 -10   4   9      198.84      171.32     66.46 o 
  -9   4   9       65.75      281.08     52.97 o 
  -8   4   9      171.18       63.16     43.97 o 
  -7   4   9      318.67      614.02     97.91 o 
  -6   4   9        3.34       46.73     48.15 o 
  -5   4   9        9.39       54.36     47.75 o 
  -4   4   9       27.34       30.46     45.71 o 
  -3   4   9      344.42      209.50     76.68 o 
  -2   4   9      260.04      297.81     54.19 o 
  -1   4   9        1.23       44.00     28.11 o 
   0   4   9      848.23      684.35     54.60 o 
   1   4   9      595.57      764.34     49.30 o 
   2   4   9       40.30      118.18     32.40 o 
   3   4   9      254.19      437.19     49.41 o 
   4   4   9      524.57      531.96     66.31 o 
   5   4   9      107.65       -2.76     58.90 o 
   6   4   9       32.19       85.20     48.53 o 
   7   4   9       92.65        8.82     41.84 o 
   8   4   9      281.22      283.28     57.21 o 
 -13   5   9      142.78       55.80     79.25 o 
 -12   5   9        4.13       10.52     71.06 o 
 -11   5   9       93.88       28.05     68.76 o 
 -10   5   9        2.86       21.08     69.83 o 
  -9   5   9       73.13      101.75     48.74 o 
  -8   5   9       26.53        7.52     48.68 o 
  -7   5   9       66.77      141.03     57.57 o 
  -6   5   9       10.19      187.66     57.10 o 
  -5   5   9      251.02      314.48     71.20 o 
  -4   5   9      246.67      376.09     93.80 o 
  -3   5   9        5.38       -1.37     45.80 o 
  -2   5   9      108.30      223.86     54.19 o 
  -1   5   9       20.29       32.06     38.56 o 
   0   5   9        5.01        3.84     26.98 o 
   1   5   9       39.25       12.03     31.25 o 
   2   5   9        5.64       30.98     30.73 o 
   3   5   9      113.28       88.36     33.17 o 
   4   5   9       81.77      113.35     51.50 o 
   5   5   9        0.26       28.21     38.89 o 
   6   5   9        8.36       42.73     42.57 o 
   7   5   9       13.49        0.76     40.68 o 
 -12   6   9        0.09      -36.70     71.06 o 
 -11   6   9       12.05      -35.69     72.66 o 
 -10   6   9       10.29      -11.04     54.78 o 
  -9   6   9        8.63       47.16    107.49 o 
  -8   6   9       12.03      -30.20     63.67 o 
  -7   6   9        0.45       85.27     56.34 o 
  -6   6   9      171.55      227.16     63.55 o 
  -5   6   9      108.55      232.93     62.18 o 
  -4   6   9       17.73       38.74     84.21 o 
  -3   6   9       16.54      107.85     54.39 o 
  -2   6   9        7.77       39.50     38.41 o 
  -1   6   9       10.33       27.99     38.73 o 
   0   6   9      336.17      366.79     64.92 o 
   1   6   9      201.04      225.19     37.93 o 
   2   6   9      111.33       77.53     33.24 o 
   3   6   9       37.10       62.71     34.08 o 
   4   6   9      203.71      152.11     39.58 o 
   5   6   9      300.65      339.88     64.71 o 
   6   6   9       15.84       74.03     43.89 o 
   7   6   9      262.82      216.80     55.26 o 
 -11   7   9       24.72       26.27     62.14 o 
 -10   7   9        0.00      -65.28     54.39 o 
  -9   7   9       39.08       26.38     57.57 o 
  -8   7   9       50.19      147.54     63.95 o 
  -7   7   9       18.91        6.37     52.95 o 
  -6   7   9        0.00       42.94     54.78 o 
  -5   7   9        8.46       13.08     52.95 o 
  -4   7   9        0.96       14.70     52.64 o 
  -3   7   9        8.25       27.58     39.58 o 
  -2   7   9       95.66       76.18     73.38 o 
  -1   7   9      148.44      239.62     49.44 o 
   0   7   9        0.51       25.07     38.58 o 
   1   7   9        5.65       69.19     50.88 o 
   2   7   9       54.89       40.00     45.03 o 
   3   7   9       11.10       34.50     33.23 o 
   4   7   9       45.81       36.96     39.02 o 
   5   7   9      135.55      164.82     46.43 o 
   6   7   9        4.42       34.56     39.58 o 
 -10   8   9        7.52       35.02     62.18 o 
  -9   8   9        7.13       27.97     59.54 o 
  -8   8   9       42.30       71.77     61.85 o 
  -7   8   9       33.09       51.65     56.72 o 
  -6   8   9       46.34      148.76     79.42 o 
  -5   8   9       67.72      128.97     62.00 o 
  -4   8   9       80.19       84.13     59.26 o 
  -3   8   9      162.35      228.54     51.51 o 
  -2   8   9       64.18      108.08     55.53 o 
  -1   8   9        9.75       58.85     74.87 o 
   0   8   9        4.05       76.59     43.45 o 
   1   8   9       38.06       39.24     41.51 o 
   2   8   9       34.08       55.14     44.61 o 
   3   8   9        1.69        8.98     51.46 o 
   4   8   9      217.77      188.03     54.15 o 
  -8   9   9       14.34      -31.80    110.23 o 
  -7   9   9        4.98      -71.87     73.94 o 
  -6   9   9       11.23       69.11     64.12 o 
  -5   9   9       46.34        1.22     58.53 o 
  -4   9   9       17.44       88.29     47.64 o 
  -3   9   9        5.64      -10.45     43.46 o 
  -2   9   9        1.06       30.28     42.30 o 
  -1   9   9        2.36       71.24     44.52 o 
   0   9   9        0.13       -2.54     40.45 o 
   1   9   9        8.83       17.95     44.83 o 
   2   9   9       22.58       57.09     46.89 o 
  -4  10   9       50.06       85.05     50.37 o 
  -3  10   9       18.98       73.58     48.86 o 
  -2  10   9       43.91       -1.44     44.46 o 
  -1  10   9       69.03       88.07     49.42 o 
 -13   0  10       23.79      183.49    101.33 o 
 -12   0  10      109.96      117.76     91.74 o 
 -11   0  10       42.32      141.04     89.01 o 
 -10   0  10        6.58       19.17     71.20 o 
  -4   0  10      391.58      476.52     89.01 o 
  -3   0  10      721.54     1103.59    293.72 o 
  -2   0  10       10.66       13.07     43.76 o 
  -1   0  10      566.34      717.34    130.08 o 
   0   0  10       75.18      119.06     52.28 o 
   1   0  10       10.13       37.16     47.93 o 
   2   0  10       64.04       77.00     51.68 o 
   3   0  10      463.67      241.85     66.28 o 
   4   0  10      502.58      465.06     78.37 o 
   5   0  10        3.79       -8.19     53.66 o 
   6   0  10      464.68      457.68     83.23 o 
   7   0  10      684.40      643.26     95.41 o 
 -13   1  10       41.58      190.97     74.54 o 
 -12   1  10        0.75      101.99    102.70 o 
 -11   1  10       35.76      133.51     61.97 o 
 -10   1  10       12.85      106.81     80.79 o 
  -9   1  10       74.49       16.43     68.47 o 
  -8   1  10        0.50      106.81     72.57 o 
  -7   1  10      160.61      191.70     78.05 o 
  -6   1  10      597.98      588.80    101.33 o 
  -5   1  10       11.53      133.65     49.98 o 
  -4   1  10       49.37       78.82     44.05 o 
  -3   1  10      118.33      198.82     58.48 o 
  -2   1  10       23.09        3.69     33.77 o 
  -1   1  10       12.10       21.55     30.89 o 
   0   1  10        5.39      -12.13     31.04 o 
   1   1  10      505.04      363.74     76.94 o 
   2   1  10      157.34       92.48     43.09 o 
   3   1  10       25.28        1.26     34.39 o 
   4   1  10        0.13        6.24     36.71 o 
   5   1  10       20.64       36.12     37.94 o 
   6   1  10        8.78       15.86     39.77 o 
   7   1  10        7.13       -0.39     43.18 o 
 -13   2  10        0.03      155.08     86.27 o 
 -12   2  10       21.38       10.95     89.01 o 
 -11   2  10       15.40       94.48     95.85 o 
 -10   2  10       30.65       46.56     82.16 o 
  -9   2  10        0.29      127.35     86.27 o 
  -8   2  10        4.58      -33.78     46.89 o 
  -7   2  10      183.31      181.67     59.54 o 
  -6   2  10       66.19      242.71     60.46 o 
  -5   2  10      675.38      454.50    121.87 o 
  -4   2  10      243.43      327.26     87.64 o 
  -3   2  10        7.66      103.86     38.66 o 
  -2   2  10       52.35       59.38     34.32 o 
  -1   2  10       23.25       11.11     36.23 o 
   0   2  10      587.79      500.11     57.26 o 
   1   2  10      107.18       32.71     34.55 o 
   2   2  10      311.32      172.97     42.04 o 
   3   2  10      626.00      492.89     64.23 o 
   4   2  10       49.23       75.85     40.69 o 
   5   2  10        4.60       45.81     38.14 o 
   6   2  10      223.97      212.37     49.94 o 
   7   2  10       96.16      158.69     51.17 o 
 -13   3  10       50.92      183.49    117.76 o 
 -12   3  10       50.77       69.83    105.44 o 
 -11   3  10        8.26        5.48     93.11 o 
 -10   3  10       15.02       47.93     93.11 o 
  -9   3  10        0.16       41.09     57.12 o 
  -8   3  10        8.19       41.08     72.57 o 
  -7   3  10       22.57       97.68     53.73 o 
  -6   3  10        0.43       69.12     60.25 o 
  -5   3  10      126.77      345.23     65.31 o 
  -4   3  10      297.64      442.29    101.33 o 
  -3   3  10      119.91      149.25     82.16 o 
  -2   3  10      404.11      505.72     54.42 o 
  -1   3  10       31.17       -6.52     31.70 o 
   0   3  10      150.22      133.58     89.55 o 
   1   3  10       42.67       -1.06     40.59 o 
   2   3  10       61.69      -14.14     35.63 o 
   3   3  10      177.97      176.98     44.28 o 
   4   3  10       12.19       16.21     38.56 o 
   5   3  10      455.59      407.24     66.37 o 
   6   3  10       23.79       24.00     43.45 o 
 -12   4  10       69.15       53.40    110.91 o 
 -11   4  10       12.68       67.10    104.07 o 
 -10   4  10       66.93       29.80     67.75 o 
  -9   4  10       12.01      101.33     87.64 o 
  -8   4  10      126.99      133.40     56.34 o 
  -7   4  10        0.16      149.90     55.90 o 
  -6   4  10       56.69       93.98     56.73 o 
  -5   4  10       72.52       29.52     52.18 o 
  -4   4  10        8.38       60.93     51.32 o 
  -3   4  10      166.86      134.19     83.53 o 
  -2   4  10       15.50       67.10     78.05 o 
  -1   4  10      138.21       69.01     36.08 o 
   0   4  10       43.07       31.75     31.25 o 
   1   4  10        2.80       40.49     29.69 o 
   2   4  10        0.94      -32.90     36.86 o 
   3   4  10       29.28       54.01     58.11 o 
   4   4  10      227.81      181.84     63.64 o 
   5   4  10        1.82        7.01     42.03 o 
   6   4  10       56.63      124.75     55.74 o 
 -11   5  10       21.92       -2.74     87.64 o 
 -10   5  10        1.16      -36.97     90.37 o 
  -9   5  10        1.48      -62.61     48.99 o 
  -8   5  10       48.37      145.44     60.84 o 
  -7   5  10        1.09       40.77     51.32 o 
  -6   5  10      129.87      155.79     61.20 o 
  -5   5  10      113.96      298.22    116.39 o 
  -4   5  10      158.58      101.97     58.09 o 
  -3   5  10      127.70       91.23     56.91 o 
  -2   5  10       14.07       49.30     82.16 o 
  -1   5  10      292.99      267.41     59.88 o 
   0   5  10        0.10       44.64     45.06 o 
   1   5  10      125.95      128.72     36.09 o 
   2   5  10      220.92      260.52     51.11 o 
   3   5  10       86.16       76.54     47.93 o 
   4   5  10      272.83      263.14     58.70 o 
   5   5  10      163.45      214.83     63.25 o 
 -10   6  10        5.73      102.70    102.70 o 
  -9   6  10        2.28      -43.79     79.42 o 
  -8   6  10        7.54       -9.76     56.83 o 
  -7   6  10       12.92       34.66     86.95 o 
  -6   6  10        0.95       20.65     58.88 o 
  -5   6  10        0.21      108.58     58.85 o 
  -4   6  10       36.81       41.90     65.04 o 
  -3   6  10      163.46      166.11     61.43 o 
  -2   6  10       35.31       75.45     56.64 o 
  -1   6  10       55.77      234.96     51.10 o 
   0   6  10       70.23      142.20     56.88 o 
   1   6  10       25.00       55.75     50.64 o 
   2   6  10        4.62       35.34     38.31 o 
   3   6  10        2.73        6.10     36.62 o 
   4   6  10       11.26       15.80     49.26 o 
  -9   7  10       66.27      120.59     96.54 o 
  -8   7  10        6.65       83.62     63.36 o 
  -7   7  10       79.91       65.26     62.74 o 
  -6   7  10        3.81       14.86     73.26 o 
  -5   7  10        1.80        7.12     56.56 o 
  -4   7  10        7.07       34.34     69.15 o 
  -3   7  10       43.41       53.44     57.57 o 
  -2   7  10      245.04      208.39     52.25 o 
  -1   7  10        7.32       35.90     51.39 o 
   0   7  10       57.61       55.09     42.89 o 
   1   7  10       39.65      -21.50     42.45 o 
   2   7  10       67.70       97.87     56.25 o 
   3   7  10        1.30      -11.32     45.44 o 
  -7   8  10       26.82       72.12     65.14 o 
  -6   8  10       32.39      144.32     69.08 o 
  -5   8  10        8.53      -32.46     57.91 o 
  -4   8  10        0.53       76.99     63.47 o 
  -3   8  10       39.63       49.82     82.16 o 
  -2   8  10        0.02       43.22     43.30 o 
  -1   8  10        4.78       36.29     43.66 o 
   0   8  10       73.89      130.15     55.21 o 
 -11   1  11        6.40      214.46     74.63 o 
 -10   1  11       53.23      214.98     94.48 o 
  -9   1  11       22.06      336.85    102.70 o 
  -8   1  11       96.63      257.43     90.37 o 
  -6   1  11       30.61      151.99     79.42 o 
  -4   1  11       18.64      -17.17     40.10 o 
  -3   1  11       31.91       41.61     37.37 o 
  -2   1  11       47.63       61.97     33.65 o 
  -1   1  11       52.85       39.23     32.34 o 
   0   1  11      156.16      108.71     37.90 o 
   1   1  11      231.42      302.00     46.13 o 
   2   1  11        7.19       93.61     41.23 o 
   3   1  11      155.03      195.69     47.55 o 
   4   1  11      114.08      202.96     55.74 o 
 -11   2  11       27.27      168.43    101.33 o 
 -10   2  11        2.73      101.33     94.48 o 
  -7   2  11        0.07      123.24     83.53 o 
  -6   2  11       87.83      250.58     90.37 o 
  -5   2  11        1.24       75.43     64.36 o 
  -4   2  11       62.88      -19.17     68.47 o 
  -3   2  11       20.57      -19.17     54.77 o 
  -2   2  11        1.08       25.77     42.11 o 
  -1   2  11        9.34      -18.06     36.97 o 
   0   2  11       99.15      210.29     43.54 o 
   1   2  11       44.17       63.05     38.76 o 
   2   2  11        8.89       88.29     40.27 o 
   3   2  11       18.99      102.55     59.53 o 
   4   2  11        5.42       29.09     41.69 o 
  -9   3  11        2.33       99.96     93.11 o 
  -8   3  11       24.25       69.83     84.90 o 
  -7   3  11       54.11       75.31     87.64 o 
  -6   3  11       11.98       37.94     58.20 o 
  -5   3  11       29.70       95.76     58.57 o 
  -4   3  11        1.82      -45.19     73.94 o 
  -3   3  11       99.68       21.91     76.68 o 
  -2   3  11       23.85       69.14     51.25 o 
  -1   3  11       10.09       -2.32     38.42 o 
   0   3  11       65.49       58.92     41.84 o 
   1   3  11       68.59      140.76     41.29 o 
   2   3  11        0.03       56.99     38.82 o 
   3   3  11       11.68       21.84     38.29 o 
 -10   4  11        5.05      143.78     99.96 o 
  -9   4  11       33.26       61.62     90.37 o 
  -8   4  11       26.35      202.66    104.07 o 
  -7   4  11       89.71       17.59     57.60 o 
  -6   4  11        0.34       36.97     54.22 o 
  -5   4  11       59.64       90.65     59.40 o 
  -4   4  11        8.83        1.27     52.60 o 
  -3   4  11        3.50      -82.16     67.10 o 
  -2   4  11       46.66        8.22     78.05 o 
  -1   4  11       59.22       63.16     55.09 o 
   0   4  11        4.00       -7.50     39.11 o 
   1   4  11       54.58        4.25     41.35 o 
   2   4  11      147.47      211.73     48.30 o 
   3   4  11       48.75      129.63     55.87 o 
  -9   5  11        1.83      154.73     99.96 o 
  -8   5  11        0.09      -13.69     87.64 o 
  -7   5  11        2.27      124.40     73.26 o 
  -6   5  11       20.75      106.92     61.34 o 
  -5   5  11        6.06       53.54     57.56 o 
  -4   5  11      103.66       92.77    109.54 o 
  -3   5  11        5.07       50.52     56.59 o 
  -2   5  11        0.32       42.45     76.68 o 
  -1   5  11       26.05       31.49     82.16 o 
   0   5  11        4.07       -5.48     79.42 o 
   1   5  11        7.91       -5.48     64.36 o 
   2   5  11        2.18        9.09     45.43 o 
  -7   6  11       51.89       40.26     60.86 o 
  -6   6  11        0.16       86.95     63.90 o 
  -5   6  11       14.42      142.06     66.07 o 
  -4   6  11       15.13      106.23     64.12 o 
  -3   6  11        5.63       65.99     60.23 o 
  -2   6  11       50.13      121.49     64.53 o 
  -1   6  11       93.75      208.48     94.48 o 
   0   6  11       24.46      100.74     57.12 o 
  -4   0  12        6.19       84.90     72.57 o 
  -3   0  12       13.40      113.65     72.57 o 
  -2   0  12      104.38      196.08     61.62 o 
  -1   0  12       13.17       54.02     53.27 o 
   0   0  12        0.54        6.91     52.95 o 
  -3   1  12       15.41       33.75     38.45 o 
  -2   1  12       11.50       63.56     40.59 o 
  -1   1  12        8.36       76.02     36.78 o 
   0   1  12        7.40       11.74     42.49 o 
  -6   2  12        0.44      113.65     82.16 o 
  -5   2  12        1.03      201.29     91.74 o 
  -2   2  12        8.39       50.94     52.72 o 
  -1   2  12        0.32       41.03     40.04 o 
  -6   3  12       56.29      219.09     93.11 o 
  -5   3  12       20.95       23.58    120.50 o 
  -4   3  12        8.80      123.24     90.37 o 
                                                 
